# Supplementary material for: The Airway Microbiome and Metabolome in Preterm Infants: Potential Biomarkers of Bronchopulmonary Dysplasia
Source: Front Pediatr. 2022 May 10;10:862157. doi: 10.3389/fped.2022.862157 (PMC9127389; doi:10.3389/fped.2022.862157)
Supplement: Supplementary file 2 [file Table_2.xlsx]

## Sheet: birth (Day 1) ES-
Supplementary Table 2 One way ANOVA analysis result of metabolomics data
name	adduct	description	ANOVA p value	m/z	rt(s)	A-1d-1	A-1d-2	A-1d-3	A-1d-4	A-1d-5	A-1d-6	A-1d-7	A-28d-1	A-28d-2	A-28d-3	A-28d-4	A-28d-5	A-3d-1	A-3d-2	A-3d-3	A-3d-4	A-3d-5	A-3d-6	A-3d-7	A-7d-1	A-7d-2	A-7d-3	A-7d-4	B-1d-1	B-1d-2	B-1d-3	B-1d-4	B-3d-1	B-3d-2	B-3d-3	B-7d-1	B-7d-2	B-7d-3	B-7d-4	C-1d-1	C-1d-2	C-1d-3	C-1d-4	C-1d-5	C-1d-6	C-1d-7	C-1d-8	C-1d-9	C-3d-1
M164T276	(M-H2O-H)-	L-homocysteic acid	0.00351421	164	275.586	1201.82	1384.5	1374.15	1865.15	1422.33	1719.15	1758.6	765.723	730.456	1253.44	1372.53	1410.96	598.804	1942.55	1170.69	1063.48	2297.89	1290.75	1469.89	1138.07	1530.98	967.481	1343.55	963.717	1129.99	1112.98	1106.14	1014.05	1383	928.097	795.404	2228.69	1559.74	1414.44	882.698	1193.53	914.377	521.569	1171.09	1161.89	949.245	1166.08	1223.45	924.858
M613T418	(M-H)-	Cytidine monophosphate N-acetylneuraminic acid	0.00758257	613.141	418.37	1683.62	726.472	4963.83	3640.92	1525.42	3286.38	4327.12	1285.49	1954.51	1908.47	2729.87	2912.55	604.896	4262.14	441.155	1495.24	4097.17	1228.88	1663.05	889.833	1938.02	622.88	1675.69	839.66	630.628	840.454	1409.83	417.94	1859.86	1134.14	1326.42	4549.28	2092.2	2127.11	712.034	1335.43	354.133	1067.34	924.784	1554.93	537.735	1161.5	1082.64	3755.44
M503T480	(M-H)-	Maltotriose	0.0112661	503.161	479.872	2643.46	2572.4	12561.4	8477.96	1228.88	14709.2	12510.6	1683.38	3283.85	3678.95	1075.13	4539.47	1534.42	11245.4	922.824	2214.82	5397.92	3149.92	4268.44	2088.74	2852.47	756.588	2028.24	1429.77	697.251	747.817	1422.14	882.596	2630.36	3085.97	18812.9	9895.41	3072.45	5896.74	1524.57	3101.05	601.422	2863.89	1806.77	2650.77	595.31	1534.78	1065.55	6088.77
M255T43_4	(M-H)-	Palmitic acid	0.0143109	255.233	42.557	8.47302e+06	1.07522e+07	1.48551e+07	1.40164e+07	1.46775e+07	9.85365e+06	1.74299e+07	2.24803e+07	5.0804e+07	2.64421e+07	1.17812e+07	2.24184e+07	7.62469e+06	1.63427e+07	2.34461e+07	2.27341e+06	2.02428e+07	1.57031e+07	1.76339e+07	1.2837e+07	1.02067e+07	1.75218e+07	1.1437e+07	1.42028e+07	2.32231e+07	1.65818e+07	2.43733e+07	2.20986e+07	1.57589e+07	1.93753e+07	2.20154e+07	1.88336e+07	1.13955e+07	2.56795e+07	1.35374e+07	2.116e+07	1.77511e+07	2.52188e+07	2.16143e+07	2.87674e+07	1.17431e+07	2.71702e+07	2.16732e+07	1.13271e+07
M132T380	(M-H)-	D-Aspartic acid	0.0157327	132.03	380.452	4636.47	8509.37	8229.82	66005.3	9056.74	60208.3	21742.4	5993.38	13478.6	8583.51	18552.3	14186.9	2160.44	25375.3	3988.32	2607.52	33803.1	5955.61	5757.67	5199.37	6055.85	1862.98	7271.1	3684.64	2572.31	2737.51	5186.02	1439.65	3495.34	7015.2	47870.3	22437.8	4799.6	8600.92	10854.3	5384.3	2395.09	11230.3	3554.46	10532.5	2679.31	4487.54	5711.7	9151.93
M135T156_2	(M-H)-	Hypoxanthine	0.0168149	135.031	155.823	339274	171535	313420	1.51062e+06	1.44283e+06	2.59948e+06	1.53465e+06	367430	978252	583789	551929	553121	53309	1.96258e+06	78397.5	72586.5	1.6409e+06	544419	760922	127784	682556	181515	504159	157234	106546	92829	282045	74030.2	503953	231955	738897	2.24216e+06	772029	535644	306893	370950	188898	373255	282325	856382	123428	276885	342291	261795
M146T374	(M-H)-	L-Glutamate	0.0200176	146.046	374.106	68695.3	38579.5	119106	363241	188212	386347	217908	89669.8	249469	185106	157838	113216	14115.7	236707	21421.2	23212.8	288856	96615.7	77634.9	39812.7	148338	18841.9	107973	25616.8	35922.7	40483.4	82576.7	15458.9	55585.8	94079.2	199607	214792	61113.4	88291.6	106092	55524.5	28455.2	84597.5	48077.7	113999	64983.9	82849.9	72010.6	117117
M452T182	(M-H)-	1-Palmitoyl-2-hydroxy-sn-glycero-3-phosphoethanolamine	0.0238781	452.278	181.556	900.808	800.563	1053.92	2581.66	9624.18	11297.4	46482.5	7397.4	39744.2	16769.6	3401.61	5634.09	93.3212	13838.7	13734.1	194.916	12852.3	22343.2	18713.5	26536.1	5254.19	24222.3	2598	221.682	356.341	376.987	7287.89	8609.48	10871	3949.69	20271.2	10323.6	9112.89	30991	3710.4	30962	2151.22	84821.2	11598.4	14553.2	14471.9	9401.9	7903.41	582.411
M104T357	(M-H)-	DL-Serine	0.0250457	104.035	356.546	3923.2	11863.3	7734.27	43640.2	7003.44	44710.4	23414.9	5929.07	16185.5	8674.89	6992.81	11042.2	1824.83	21016.5	5888.28	3097.94	25050.5	6578.9	7172.19	4943.21	5927.55	1583.8	5386.53	1991.58	3878.75	6032.1	6187.35	1981.08	5535.38	7960.75	42562.8	17634.6	3573.48	8776.3	12809.4	4556.1	3401.17	8062.76	3939.93	6487.58	4663.21	6316.18	4888.18	11204
M275T436	(M-H)-	gamma-L-Glutamyl-L-glutamic acid	0.0296799	275.088	436.005	1547.97	1820.87	2344.03	21488.4	4755.61	27191.3	7916.33	1115.29	4552.99	5363.76	3166.7	3785	1199.95	7534.72	926.74	1141.35	10578.8	2187.78	2118.14	1678.97	4420.7	742.265	5225.87	557.402	1348.19	693.95	2905.81	531.946	2681.93	2307.27	8692.02	13483.8	1916.7	4310.67	4544.53	1404.58	344.217	2309.36	1150.28	3215.56	1514.66	2632	1606.66	2553.23
M671T47	(M-H)-	1-Palmitoyl-2-linoleoyl-sn-glycero-3-phosphate	0.0320864	671.467	46.87	16125.4	22678.5	9340.31	17578	25852.2	21832.1	23892	49511.6	55820	24108.1	21692.9	23546.1	13174.9	24603.6	24507.6	503.668	25697.3	23343.7	30281.3	13754.1	24198.5	21652.4	20570.3	2876.33	7311	2824.77	29380.5	20834.5	17236.3	33691.6	24094.9	29651.9	24456.7	25848.1	12407.5	22918.6	3951.53	36374.5	29973.6	38656.6	40561.3	38013.8	29453.4	1385.74
M193T279	(M-H2O-H)-	Perseitol	0.0331286	193.072	279.276	3751.54	2329.75	1870.49	1913.83	2334.74	4593.77	1454.59	1106.82	1993.71	941.855	13026.1	1663.86	876.97	924.182	1985.02	778.874	1661.73	3307.33	9197.4	1573.02	1364.99	1225.34	991.029	1200.63	1375.89	638.575	935.771	468.701	653.152	2141.91	3023.7	2313.2	2488.73	1067.45	2079.54	811.149	828.755	1704.28	2539.31	14413.3	19980.7	814.725	6875.97	1658.52
M346T413	(M-H)-	Adenosine monophosphate (AMP)	0.0333313	346.055	412.806	4183.47	6065.13	16223.6	6525.84	4321.94	9246.18	6526.47	4130.7	3713.62	3549.92	7480.27	3711.7	2405.94	8236.37	2529.74	10073.6	15995.7	3760.6	2471.74	3033.83	4187.04	4371.96	8772.28	1865.01	3138.84	4520	3063.32	3514.88	6640.36	3621.57	2502.43	5106.34	4936.2	6464.31	2639.63	4675.38	3666.17	10596.6	3480.84	4318.08	2964.82	3500.1	3517.14	8581.2
M245T356	(M-H)-	gamma-L-Glutamyl-L-valine	0.0342205	245.114	355.902	5179.27	10950.5	3389.1	235606	6794.66	222303	109870	5887.25	17459.1	11284.1	2150.31	17042.7	2471.63	25094.7	5677.58	2609.04	47532.6	6232.67	14987.1	6579.48	4168.51	2770.19	6493.59	2195.86	1806.65	3040.22	4373.95	1937.32	6849.09	7315.08	180150	67453.7	3394.19	18705.4	24742.3	3563.44	1867.6	12760.1	4569.71	5815.22	2093.8	4925.82	3151.01	11147.4
M220T241	(M-H)-	N-Acetylmannosamine	0.0343226	220.083	240.728	5587.3	2432.88	6627.05	16596.9	10593	38626.6	11423.5	3584.46	5892.83	7372.44	13319.3	9137.62	1759.82	23168.7	3750.88	1653.1	15891.7	14238.6	8782.3	3828.93	6044.82	4557.89	5065.68	1832.93	1886.08	1741.7	4227.92	2001.68	10580.3	8154.67	14908.8	17917.1	7060.89	8818.92	7405.49	7312.76	2127.19	9650.59	9179.46	6009.46	2345.75	3241.24	6155.47	3685.29
M154T398	(M-H)-	L-Histidine	0.0349593	154.062	398.204	7746.97	18889.1	11523.2	28408.9	8463.16	28531.6	18549.7	21784	34438	15954.8	9612.47	15199.5	2963.13	24671.3	46503.3	4052.61	26464.6	11211.6	9430.29	6699.99	5508.45	3612	7886.06	3895.06	6836.6	11003.9	8769.84	5131.2	19307.6	15383.4	31461.1	22352	8379.07	10775.3	19854.1	6212.87	6068.46	8955.73	5496.47	5504.27	7372.06	9678.93	6610.71	17594.1
M409T146	(M-H)-	1-Palmitoyl Lysophosphatidic Acid	0.0353531	409.235	145.845	1274.4	4540.84	1419.21	3579.45	3346.47	5104.87	4698.95	8225.1	19119.5	8434.41	1864.5	2741.01	1031.83	5245.37	18645	1498.36	5242.67	7766.41	4813.28	9167.73	2551.75	23706.5	1497.63	1158.73	1721.95	1446.86	4030.56	12709.2	4512.93	2456.01	29198.4	4888.5	6792.96	6547.66	2580.19	18514.1	1829.88	19611	10537.1	5252.15	17560.5	6528.95	2869.74	1300.86
M233T43	(M-H)-	Confertifoline	0.0368462	233.155	43.219	58634.1	53283.9	86609.4	127988	77095.5	50024.4	56156.2	66651.8	38594.8	122670	48753.1	128680	66796.7	101410	52589.9	45962.7	94878	193384	76935.3	52961.1	77193.3	38126.2	51050.7	122005	99012.9	91147	65421.7	68770.8	120581	66134.5	84921.9	68344.1	63820.8	43222.6	94383.6	65587.1	77484.9	78258	63143.1	71947.7	132342	53113.1	81208.2	109095
M748T133	(M-H)-	1-Palmitoyl-2-oleoyl-phosphatidylglycerol	0.0413328	747.526	132.743	44696.8	53282.1	18187.9	46317.7	27889.9	43560.8	35966.9	29158.6	26006.8	36489.4	37806.4	30037.1	18765.4	68775	41193.1	1043.68	41843.3	31190	48806.8	20574.3	26714.3	35089.4	64004.5	2828.99	28144.7	2929.73	44534.1	33425.9	24843	55568.4	38370.4	50715.1	44425.8	37604.2	23727.6	39074.9	3734.84	52077.7	45908.8	47377	59180.4	44482.7	43576	1750.46
M673T130	(M-H)-	1-Palmitoyl-2-oleoyl-sn-glycero-3-phosphate	0.0450696	673.481	129.974	17816.5	25950.7	11322.1	17790.5	16614.9	34707.9	22010.3	22111	25397.3	16956.9	14631.8	18690.8	17094	23845.9	24193.1	1089.21	18936.8	17357.2	24858	17538.1	20280.5	28497.5	16694.9	4021.5	15813.3	2805.16	23881	38403.1	19002.5	24877.7	19273.9	25900.3	19852.3	33520.1	13903.8	18424.5	8085.63	19860.6	18533	21349.3	23861.3	20131.5	25603.1	1283.44
M91T105	(M-H)-	Glycerol	0.0462107	91.0398	105.468	2556.88	2350.08	4660.23	2520.16	4171.44	2708.16	2276.15	4158.46	10807.2	2816	9388.16	2707.93	1690.06	2158.88	4309.63	2497.62	2213.02	4660.77	3335.82	2463.93	1731.74	2026.77	1844.6	4864.12	4472.69	3763.71	3524.36	3834.05	2662.35	6349.45	18920.4	2482.91	2981.78	4018.35	3168.67	3152.17	1979.66	5665.09	3424.41	2821.48	2850.55	4655.45	3587.08	3577.93
M217T382	(M-H)-	5-L-Glutamyl-L-alanine	0.0463237	217.083	381.628	1858.59	3981.74	1392.27	34922	1230.62	64916.8	23161.7	3021.03	8477.68	3400.7	994.833	6493.12	1187.93	7417.63	2086.13	407.289	10626.2	1664.52	4756.49	2295.61	1424.65	1075.54	1373.47	822.505	308.621	1441.6	965.769	596.748	2387.85	2864.66	48078.8	21419.6	1283.88	7733.36	16376	1483.47	736.083	4277.36	1402.98	1300.91	979.332	1361.13	1001.65	5317.35
M214T372	(M-H)-	sn-Glycerol 3-phosphoethanolamine	0.0465705	214.048	371.577	4505.37	5580.22	9924.85	9840.68	2728.93	21290.1	2717.71	4432.55	7543.41	3094.53	9375.91	9615.77	1701.67	9745.43	6470.25	3845.18	8360.73	4482.81	3599.51	9651.59	3267.19	12214.3	5059.47	4035.99	2014.05	5279.05	5366.73	3889.88	6185.31	4398.98	10077.2	7730.76	5745.98	7835.21	3016.9	3258.94	2444.84	3023.95	2292.95	11005.2	1521.26	4484.99	5115.47	10736.1
M131T23			0.000260147	131.045	22.987	9130.48	14404	6346.11	17763	17688	13491	6880.45	13702.9	16824.1	1892.71	21071.3	8739.1	13809.2	6927.38	24457.8	29396.1	23412.7	8975.45	18242.8	7953.66	17113.6	14886.6	15835	16038.2	3164.41	4044.68	7680.9	2671.4	1911.51	16171.1	13848.9	20729	12760.5	8357.26	13701.9	11172.3	12473	19455.3	14855.2	10384.9	22728.1	5907.85	15239	14164.7
M887T496			0.000503624	887.289	495.975	1068.26	869.585	1562.44	3153.85	412.253	4145.51	2813.02	576.925	1137.55	1034.53	620.387	1231.24	246.182	2396.14	491.509	233.809	1414.86	889.413	1136.83	496.851	834.062	450.944	640.596	257.535	356.879	298.391	621.794	445.9	1050.08	641.802	3958.06	1256.85	1006.25	729.578	835.441	392.27	440.748	383.016	647.02	597.26	360.721	511.746	530.919	1845.99
M807T480			0.00122209	807.241	479.994	882.033	476.153	1167.63	2393.2	525.602	3800.18	2082.35	372.86	1002.2	1074.06	722.423	1170.11	283.049	2293.96	276.651	218.649	811.627	987.585	1172.11	677.23	767.747	334.437	836.101	320.94	310.272	250.071	362.922	300.92	460.324	979.966	3492.65	1195.97	611.346	1757.61	481.38	963.403	313.719	375.526	614.826	821.134	361.868	523.806	457.762	1991.5
M237T24			0.00166807	237.136	24.3525	12595.1	6483.5	7192.54	5478.23	5518.9	2729.81	6682.57	10947.6	7123.76	28451.8	19473.7	3718.28	16012.1	10409.8	16371.3	13327.9	7786.11	12240.6	6512.31	6141.93	4629.92	6619.63	8541.76	27789.1	19036.4	10769.5	9024.78	16497.2	16868.4	6766.77	16567.1	4994.88	6957.01	9793.76	5730.45	21256.3	9613.23	27856.9	14928.8	21530.3	8629.4	11311.3	17003	4260.36
M298T24			0.00169606	298.058	23.618	10760.1	16912.9	7798.2	20156.8	4783.6	16243.8	10109	8631.05	9541.76	2196.88	6087.14	8498.79	6216.92	6556.5	34518.7	36085.4	20268.6	4940.27	9831.43	7548.74	6629.64	17524.2	10065	7401.95	3387.15	4023.49	2565.45	3841.22	2248.58	5696.72	11198.1	20704.3	10462.3	10216.2	19926.1	8524.9	10111.6	18394.6	16021.5	14405.4	20121.9	3944.84	16577.2	15131.2
M100T637			0.0018916	99.9256	636.931	165477	163168	169566	140661	152247	34441.6	148977	167476	146934	91810.4	146861	157508	396042	137694	169290	4731.32	169055	157509	35341.7	280771	180331	374569	146153	195973	95521.8	166907	166182	121404	170997	416982	87312	154498	158188	162394	254920	165210	140684	158983	165884	164828	166326	160749	165943	154788
M257T43			0.0026076	257.175	43.305	5523.79	6939.42	9290.83	9404.55	9426.07	4440.2	12281.4	5410.69	8232.41	7808.04	6328.35	8209.77	6234.04	5632.01	323110	4595.67	5346.48	5990.99	4007.43	11426.4	8577.73	244344	8611.4	12102	334795	10904.3	326905	9166.85	12753.2	280485	15306.1	16032.1	156788	7611.13	5382.24	12795	11023.3	8308.12	7732.11	6179.73	9372.15	12620.6	8919.94	14100.3
M398T328			0.00308398	398.053	327.747	4264.21	1216.16	1551.7	1974.61	815.632	1869.66	1713.83	996.777	1022.95	709.743	1672.72	1471.23	588.501	936.563	1304	839.41	750.74	1014.27	915.639	649.342	675.047	892.71	682.212	1192.78	761.446	787.02	785.407	1279.06	1269.37	1564.04	1643.07	943.765	863.854	524.779	1339.58	845.268	756.085	888.768	958.381	927.154	787.493	822.822	799.039	1262.53
M100T58			0.00313298	99.9258	57.7465	142254	142760	159368	132270	199972	154336	115236	203420	175335	167141	180032	159681	290016	151907	157538	170605	129614	194293	157299	152670	173781	159850	201404	206170	197182	230868	243956	170251	183610	266170	198050	193859	185961	137319	208928	209706	185230	171893	161521	179354	253360	230758	171889	209360
M827T496			0.00316847	827.271	495.869	8092.97	5874.12	5599.94	7872.04	5035.11	21220.8	17318.8	2683.44	7927.37	5847.15	1988.8	6688.72	1492.08	10952.4	741.673	3400.11	8186.99	3940.94	5845.75	2458.48	4324.76	2637.47	4285.44	1958.44	1806.9	2573.39	7463.89	1441.5	4360.23	8147.24	17397.1	2406.31	845.977	3317.63	2687.74	1837.7	1739.37	677.719	2943.71	3731.34	1430.53	4271.26	3357.2	9846.26
M397T43			0.0032177	397.331	42.763	6062.76	13953.4	5118.25	7628.7	7730.2	4234.65	5940.17	11130.2	1728.53	13438	19026.8	4797.35	13489	6678.3	4564.04	4528.99	11278	4816.98	4217.83	7201.93	5775.34	5623.47	12044.9	46495.6	19027.2	21387	10238.3	11008.1	13235.3	6717.41	15502.3	7207.15	7596.23	9573.79	8769.84	16875.2	15097.1	9202.16	12085.4	6490.01	6063.86	7414.17	5589.24	9376.43
M328T28_2			0.003281	327.89	28.208	0	3586.39	1756.93	2880.5	0	4204.76	4016.63	353.599	504.47	727.694	253.052	1714.86	116.787	2910.14	2256.27	4537.65	4235.38	374.544	1012.59	3320.11	284.246	1864.61	153.346	51.0598	1613.75	627.239	45.5614	1335.47	72.4381	66.0252	2557.26	4018.78	2809.11	3441.77	827.822	3279.71	1955.15	2826.07	2174.14	1997.82	361.378	1201.6	1956.73	2484.71
M590T340_2			0.0033687	590.004	340.493	1775.43	2306.82	1591.71	1592.14	1205.3	2083.35	1392.74	476.584	1440.84	1005.67	2860.23	1238.67	289.389	1055.92	2291.94	38.3348	2735.99	1878.65	3060.19	126.777	304.46	765.775	394.893	533.648	1287.72	308.527	406.9	617.489	793.245	538.255	6441.78	3950.1	2262.01	491.716	1088.32	258.583	853.76	430.986	726.27	230.377	658.84	338.84	367.294	1191.5
M656T515			0.00367675	656.211	514.614	649.893	606.902	733.164	2408.91	102.577	2320.53	1485.28	198.14	682.107	700.118	204.774	722.693	46.5492	918.327	132.475	101.531	1100.9	335.002	530.296	245.578	413.082	198.348	286.762	84.2792	182.893	78.218	142.51	210.806	448.991	390.648	2994.66	974.049	448.408	674.488	402.961	185.33	197.981	125.269	169.117	78.7391	114.846	410.766	340.167	1669.77
M168T374			0.00372318	168.027	374.141	14584.2	7712.8	8408.92	17378.7	14503.6	18053.1	14817.7	9145.55	19595.8	14372.5	10803.9	11056.4	3119.92	15112.2	4983.36	2765.06	20485.8	10824.7	14951.2	4696.31	11391.1	3922.49	9379.65	5422.15	6455.27	4715.22	5942.17	3370.09	9683.33	7225.74	19923.1	31476.1	10808.5	7972.79	7703.25	5296	5634.87	7575.87	6849.26	9078.47	7053.12	6563.58	6290.15	8997.08
M1149T499			0.00389311	1149.36	498.716	1498.97	1871.17	2698.35	4655.6	789.793	6656.38	4757.49	923.811	1622.29	1403.63	1319.04	1718.95	303.416	5932.2	512.787	325.724	3385.62	1518.96	1016.75	704.88	1191.62	1008.51	1350.82	968.794	391.69	797.249	1212.93	648.297	1492.08	1326.9	7618.44	2713.26	1835.49	1627.69	1113.03	475.527	529.667	364.521	1019.13	372.875	336.391	707.02	886.74	5410.16
M925T493			0.00406081	925.247	493.097	1798.44	2003.61	1352.38	1362.06	728.545	2373.93	5652.97	1030.35	575.821	616.228	789.295	749.661	277.033	5302.53	656.902	318.159	3516.58	726.574	642.333	803.241	1301.66	900.114	743.678	288.291	654.59	294.767	306.248	530.817	1773.86	327.232	4546.71	3759.32	2258.62	592.081	1165.8	315.724	533.319	340.628	715.284	314.142	323.653	431.559	1039.88	1056.5
M360T341_2			0.00417989	360.026	340.856	1136.03	3539.35	1139.78	2442.24	1308.98	2210.38	1272.53	691.605	1567.48	1232.36	1665.98	1149.38	2240.29	1226.33	1233.52	142.036	2317.21	1405.8	1580.25	224.29	534.557	1851.64	544.989	1892.67	2614.27	413.898	579.307	2100.91	656.893	561.601	4982.31	2648.1	787.616	410.534	1038.93	384.56	884.982	482.973	584.649	392.224	929.386	335.603	369.862	1067.73
M575T42_1			0.00439608	574.862	42.5	0	6298.56	5301.67	13727.5	4375.13	8602.86	9443.65	2687.26	10470.2	4461.26	16272.2	7718.42	0	6741.16	4047.51	19210.1	11095.2	3211.56	6850.67	18949.6	1799.98	713.748	3882.04	690.445	592.246	6263.96	9148.54	5441.57	90.5767	1925.49	5522.62	106.022	6222.09	10999.9	11827.6	10458.1	11366.3	8457.78	14650.9	13882.5	8174.12	18555.9	9987.74	17168.4
M553T24			0.00444405	553.337	24.347	14542.1	4082.83	7515.56	5515.43	6854.69	5059.45	12910.8	21195.2	5790.16	8471.89	180486	15118.3	101888	12405.9	107422	16707.3	12511.1	13652.3	14008.9	99032.1	3930.16	38405.6	3711.85	125213	78977.2	36244	11119.5	153303	74488.7	8301.58	24554.1	8032.1	32266.8	62611.1	5762.98	14342.4	18291.2	70519.1	22904.4	19614.7	3131.45	9159.77	46898.7	3715.24
M383T43_1			0.00448	382.942	43.255	1161.05	10669.1	8463.1	14208.9	24700.2	11537.7	12476.8	16778.1	24958.7	15667.7	40605	9659.66	469.674	14510.8	8332.2	8739.91	11831.9	15513.3	4143.25	20532.9	8523.19	10776.3	62760	35854.5	13990.3	76116.1	49579.6	16011.5	12579.1	23312	10285.9	11965.1	11009.2	13959.2	72393.2	17459.9	19975.5	27870.9	48503.2	44448.1	52935.4	17130.8	32921.2	14071
M275T371			0.00456053	275.088	371.46	1021.53	967.913	692.594	4322.74	2599.13	4244.04	3253.64	1503.7	1987.15	1847.47	1529.11	468.52	424.491	3771.36	664.886	544.661	3907.82	1701.87	736.375	696.727	1805.12	593.991	3373.83	578.068	556.185	710.968	492.999	524.844	783.235	1044.16	2092.2	3235.07	703.227	1093.34	2541.89	793.599	532.85	740.522	1075.09	1006.27	1197.09	576.423	616.593	1002.73
M254T42_3			0.00532156	254.449	41.977	17126	19977.4	19773.8	23930.8	28165.1	15973.8	23670.9	33549.3	70021.4	45321.7	25564.7	35172.6	14326.5	28235.1	43300.8	4331.34	35542.2	29808.8	26439.6	24770.1	19961.5	31210.5	21590.4	22836.3	52112.4	29819.1	42205.5	36855.4	27842.5	30690.9	38121.2	29963.4	20009.1	39763.8	21991.5	33087.3	32509.5	35788.1	35174.1	41987.2	21130.5	41738.3	34280.3	18396.8
M77T50			0.00546884	76.9701	49.668	166093	122300	154751	126758	121340	108886	152676	192371	128440	171246	164793	115353	362165	127603	127796	153613	138852	102622	162103	127007	201554	132477	177823	219107	260276	230194	147323	209073	174438	141569	131989	142835	148327	136051	140562	143392	196116	138105	156497	146265	150162	164625	116600	172444
M241T392			0.00548767	240.87	392.132	2619.91	2536.54	3462.4	2336	3429.56	2830.32	2388.81	4088.13	4361.44	3946.53	3637.91	3628.54	1890.8	3672.83	2286.17	4580.53	2644.89	3591.19	2661.95	4250.91	4589.69	3000.25	4076.11	2887.04	2936.8	4384.64	3978.12	2931.16	2986.98	4385.28	2712.1	2424.11	2675.54	4281.21	3497.93	4966.17	3088.48	4062.53	3562.55	4421.34	3856.37	3649.21	4276.66	3522.59
M673T478			0.00551814	673.202	478.481	913.726	620.042	429.519	1965.01	202.232	2926.35	2666.84	427.073	803.011	1002.8	362.754	1722.28	59.4805	2501.32	220.469	29.1532	1553.51	1095.89	1107.25	749.494	928.985	198.044	756.822	67.2513	169.11	57.0894	243.626	233.17	653.708	609.793	3446.31	2250.85	881.661	1950.87	580.768	220.589	212.849	748.281	621.979	701.009	237.839	464.977	529.1	1283.56
M289T19			0.00559242	288.722	19.28	539.181	263.411	573.394	641.517	339.543	288.824	190.069	223.467	402.669	48.7571	224.276	406.263	309.6	171.248	335.339	436.966	407.13	241.248	446.194	337.601	182.559	402.764	371.812	636.951	852.229	331.724	464.056	32.6508	0	260.141	832.86	281.859	203.355	289.509	1004.81	101.339	530.16	237.524	1346.78	207.753	539.053	270.132	560.658	351.433
M691T133			0.00574654	690.509	132.95	8727.34	25505.6	6420.53	11047.2	11630.4	19958.1	9103.42	8144.57	13035.2	6607.68	9915.87	8650.19	5980.01	12780	18721.3	229.761	13226.1	14397.9	19964.6	11205	8036.06	13779.3	8978.47	878.106	1594.66	431.137	20623.5	16314.4	12090.7	15541.3	16529.3	21372.3	17571.1	11533	6998.58	12945.7	1959.82	18249.4	14717	14623.3	16559.7	13459.2	14243.5	378.017
M653T29			0.00581395	653.364	28.8435	3602.86	12701.3	1477.31	3637.97	8550.99	30159.4	4439.64	2922.87	9267.01	5575.51	94174	2073.62	2551.32	2515.18	681355	88382.6	4031.75	23588.8	6963.96	18152.5	4887.14	85787.3	1161.57	124159	255349	15333.1	16120.6	8109.43	5238.48	10865.2	13392	1961.13	20132.6	63539.6	23865.6	23439.9	2085.64	3633.26	38416.8	4925.86	5306.83	5901.75	3652.68	1967.4
M769T479			0.00583604	769.192	479.207	744.142	468.837	711.244	1520.4	385.392	2318.41	1590.78	386.588	764.716	845.479	375.47	1233.2	27.9244	1509.67	174.222	68.487	805.676	932.924	960.28	548.006	782.805	183.838	586.2	155.945	255.498	74.4259	485.042	234.449	370.962	649.304	2020.18	727.964	557.107	1335.03	479.701	864.609	215.059	347.81	602.055	719.864	355.19	541.229	449.312	1003.24
M336T28			0.00597751	335.984	28.192	6569.23	7219.73	11629.3	5982.77	7092.76	7593.83	6493.82	7336.65	8023.32	8572.07	8973.36	2993.36	8015.71	8690.06	8010.65	6307.6	7102	5736.28	8701.02	7407.48	9657.63	6562.91	7439.19	10588.7	11029.3	13700.6	10429.6	8720.66	13926.7	8833.78	5922.79	6973.44	8357.82	7158.01	8187.41	8244.6	9057.44	7921.68	9067.9	10132.5	8324.93	10812	8312.25	11464
M839T47			0.0059967	838.561	46.5855	8397.88	26466.1	5871.03	11199.9	32738.8	27598.6	14992.7	11006.4	30320.6	11037.9	10978.6	15715.1	3768.02	3333.57	6606.99	508.709	23853.6	37780.8	37147.5	2514.33	7462.22	13395.9	10803.1	1161.3	5156.34	2169.18	8567.01	4978.97	12229.6	23204.8	7332.75	35966.3	27897.7	20268	8168.95	34322.1	3471.72	31167.8	29614.7	27046.1	14014.3	29674.1	27084.5	1487.98
M834T178			0.00616908	833.521	177.936	7732.07	48878.8	7882.63	13037.6	52457.4	28700.8	39715.3	82623.5	215989	54636.2	25622.4	54446.6	2845.44	90259.9	78508.1	972.969	56664.8	68969.4	15666.6	25588.1	41079.5	82283.4	22313	964.766	1319.38	724.738	50247.7	25551.7	59805.4	32341.9	24612.7	65700.7	74327.4	87754.2	20714.2	63050.4	2671.77	108253	69551.7	110665	47788.6	89029.9	109898	630.828
M411T43			0.00625179	411.347	43.109	5952.99	10745.7	9375.46	12891.1	8743.96	6564.68	4419.24	9372.96	5181.72	16547.6	7493.39	8865.39	6771.95	6051.48	6958.75	2982.24	10172.1	3953.3	6306.99	5012.92	4757.03	7716.44	8605.94	20739.3	14526.7	17648.6	12920.3	5629.3	10552.2	8436.91	10784.2	14100.4	7528.39	11022.1	4179.94	6857.93	15275.8	3578.11	7847.47	9450.73	5922.93	5789.64	7961.92	5389.3
M281T604			0.00641243	280.902	603.967	8157.91	11312.3	8790.02	7204.82	9352.65	5346.88	10473.1	10034.9	9370.18	10521.6	9734.93	8993.59	8360.1	11840.7	13149.6	11999	10835.5	8665.89	9161.28	8618.55	8744.69	9710.06	6367.3	18045.1	11937.3	12410.3	11863.6	13729.8	9721.79	8880.37	9696.73	10495.9	9932.92	11380.4	10890.9	9179.48	8241.75	10777.9	10032	11272.3	11863	11610.9	9068.09	10892.6
M1151T509			0.00684869	1151.38	509.064	2844.52	2813.47	3252.73	7907.43	829.082	10513.2	7009.35	1324.66	2725.12	2384.9	1320.44	2287.79	164.297	7278.25	535.316	112.114	5094.39	2403.94	1436.67	981.255	1607.16	1601.26	1131.22	171.615	624.103	966.657	429.884	880.091	2498.81	470.735	15749.1	2413.15	2032.38	839.641	1714.24	507.26	1009.48	212.906	1052.27	259.088	307.815	1438.34	1175.29	1899.67
M173T235			0.00700879	173.013	235.027	34813.5	15694.3	15655.8	17050.5	14115	31135	37207.7	15772.8	13922	15309.1	10829.9	15076.4	13816.8	16017.8	15105.2	14350.9	14830.5	11884.9	12771	13459.7	18043.2	12300	14518.5	15864.7	14230.3	16611.8	11457.8	16178.9	16648.3	13567.2	14530.8	17218.9	16469.1	10700	15887.6	23077.6	11071.9	15227.4	15363.6	14404	14261.5	15901.6	15097.7	23002.1
M344T341			0.00720647	343.993	341.062	2416.36	889.886	1516.29	2954.62	1550.34	2985.16	1673.3	569.399	1626.95	1136.27	1896.58	1391.96	2557.9	1424.11	1074.31	374.042	2838.89	1392.29	783.547	328.892	953.216	3098.6	680.695	574.48	2714.55	741.86	690.909	3236.58	3011.09	755.547	3826.07	2347.47	791.064	652.752	1315.71	466.228	998.89	736.433	526.898	579.931	484.63	399.821	694.779	1043.38
M519T26			0.00726745	519.314	25.665	3064.59	5645.45	2709.64	3427.17	4294.62	3083.05	3085.46	5818.48	3312.73	6541.75	13206.8	4094.43	5564.42	3745.71	5728.38	4547.89	3212.54	3810.52	2924.11	3591.74	2283.29	2449.51	3469.32	7362.13	9119.98	4442.88	7136.6	6152.12	5718.65	5281.72	7545.58	2937.31	4804.07	9022.29	4154.8	5240.14	4465.58	7760.2	5417.95	3870.47	4848.55	3288.63	4226.4	2452.7
M663T388			0.00761859	663.34	388.323	808.023	7600.58	1159.32	7029.48	402.139	5586.11	4983.3	1885.13	1483.23	937.06	478.609	2740.3	286.037	2591.88	2510.95	303.402	3421.81	429.816	1216.71	1078.62	661.314	504.642	511.465	512.725	261.656	555.001	456.378	418.096	1923.06	1165.12	57104	7913.7	1302.98	1255.46	872.149	325.552	328.214	686.388	463.126	1131.75	241.553	467.877	459.066	1338.84
M587T478			0.00761929	587.183	478.467	1076.87	1287.17	1164.46	3183.9	479.237	5916.07	4548	669.469	1348.25	1354.15	507.553	1732.8	180.037	4544.49	353.544	160.343	2085.25	1365.01	1725.71	883.803	1139.06	224.364	752.276	201.676	291.804	143.573	382.049	378.431	1083.29	1187.12	6649.66	3396.08	1155.57	2396.48	990.65	1226.63	312.997	1214.24	822.82	1016.82	268.745	268.185	486.953	1861.01
M704T47			0.00804233	704.463	46.7655	13394.2	19163.6	7074.33	11066.8	9337.77	20410.3	12146	11300.4	20892	8101.13	8225.94	8047.2	10745.6	13083.5	19435.5	50.9009	16120.8	15737.4	27104.5	11976.9	9235.22	19298.1	10224.4	935.839	3636.45	786.74	19043.5	22903.4	14425	18481.4	25929.8	15959.8	10994.9	13236.9	7250.86	17286.4	3686.8	20618.3	20636.2	18007.6	32275.5	16001.4	20369.7	582.8
M485T26			0.00817339	485.327	25.627	28474.8	259459	31953.3	55769.7	204815	109227	218618	95847.9	306440	124260	182549	81776.9	14053	2.30102e+06	4.59129e+07	19750.8	168279	233130	138400	310301	62723.4	146554	49757.5	4.71833e+07	6.26896e+07	214381	236507	2.28821e+07	682560	151600	224458	123557	168071	4.65383e+06	69488	201692	102749	266455	176513	213984	437590	771446	470996	47073.1
M259T192			0.0082541	259.13	191.981	2755.4	3453	936.947	4208.4	2136.71	11712.1	3728.52	1212	2121.16	2386.7	1720.68	838.144	909.901	3340.17	1675.35	511.256	8763.69	2217.54	24680.9	2672.42	3611	5254.83	3857.2	1265.62	848.75	646.729	1151.61	739.317	5514.01	1098.83	43520.3	11210.8	3480.76	2584.43	3536.69	1775.87	2010.24	3616.09	4305.61	8842.99	2178.61	920.768	2477.88	688.964
M553T40			0.00831891	553.484	39.721	5843.08	39453.4	6234.51	12090.6	9398.09	4254.88	25377.4	6350.42	6723.34	30254.3	1786.36	13301.7	3010.79	19207.6	24801.5	276.328	14829.8	15510.5	2668.1	6619.45	4148.46	7414.31	3027.5	837.489	14096.4	1454.59	3466.42	28840.1	39617.2	2821.52	22030.1	13308.8	17767.1	9717.74	767.899	47152.9	7376.47	7225.43	7968.24	4676.9	19275.2	1760.59	5839.32	2862.83
M304T283			0.00857695	304.151	282.892	9931.78	3604.7	6949.14	4947.66	9284.25	7755.82	7815.52	1171.59	1180.9	11043.9	12110.1	2317.09	3919.69	5383.67	3004.32	1413.9	4311.68	11658.3	11884.8	2173.47	1900.9	2709.35	1079.9	6704.7	5577.76	7353.19	8000.29	4107.05	7329.02	2564.97	143703	14899.6	10968.9	2711.73	2963.22	881.334	3628.76	4079.25	1218.69	2907.6	3129.75	5890.66	1056.46	7391.99
M595T224			0.00867332	595.29	224.4	1056.77	9410.4	553.051	4222.04	3575.61	4285.5	4598.14	6535.82	26973.6	9298.14	1782.25	4316.06	465.203	6262.57	6466.67	501.637	4319.86	17115.2	3365.78	2860.87	2092.24	7418.66	1280.88	526.826	780.873	486.203	2241.27	1855.53	3961.5	977.033	9338.22	6173.13	5073.54	9720.44	2611.37	4934.51	2109.41	12388.8	4020.59	4326.4	4482.15	5488.95	4828.64	481.68
M146T263			0.00893655	146.046	262.652	4633.96	9742.66	10193.2	43023.7	22098.7	15041.4	6682.56	44361	46858.3	7462.21	45988.6	15999.9	318.032	17372.4	12614.3	1234.04	22402.6	36907.8	2159.52	1976.15	33967.3	2851.21	49962.8	10630.4	3204.6	7214.79	15350.2	1234.33	1348.45	16968.9	11933.4	50600.6	4956.63	3184.51	13019.7	6022.06	16705.7	6107.33	16455.5	8882.53	36773.5	4346.3	20737.5	4694.07
M597T222			0.00897324	597.306	222.177	3008	32313.9	1136.32	7638.82	9800.31	17593.7	36605	69972.8	661781	107956	2176.61	16223.9	1433	45360.5	32454.6	1041.2	30130.8	66934.4	25661.1	38718	10581.6	80330.2	6560.49	978.731	1167.6	887.667	9552.33	10011.4	36745	8949.07	84313.1	48397.4	20596	109276	8196.58	60791.7	3687.92	54148.9	21813.9	33569.1	25225.5	21760.4	19251.9	896.607
M218T27			0.00915717	217.853	26.874	1210.45	3189.21	5732.48	3783.87	1434.51	9118.37	30676.3	5092.71	3199.08	4753.02	2853.12	36942.6	807.755	2326.83	2478.75	11952.4	7197.31	3486.72	4718.01	6284.85	843.999	10644.2	595.089	167.956	737.719	1194.78	984.212	1351.57	737.345	1929.47	6120.45	15423	6193.46	28590.4	4607.13	12487.2	1963.12	3141.64	12931.3	1732.85	1136.59	6497.04	6583.07	4194.45
M643T423			0.00929208	643.307	422.642	1182.02	6117.96	1364.27	20139.5	625.951	56960.5	80955.5	1056.28	4431.78	4390.66	433.929	3906.64	205.835	10129.9	895.44	236.647	21877.1	1022.27	64423.3	4370.72	1909.75	655.69	2317.91	546.409	281.505	458.186	643.408	256.772	1114.87	1315.82	63030.1	13377.4	1870.25	11386.4	1704.91	780.108	438.226	3512.61	775.865	2959.53	428.562	775.755	1104.36	9943.82
M575T512			0.00934392	575.184	511.635	1021	1027.56	1258.02	2218.8	155.392	2652.62	2610.51	197.474	775.623	734.548	184.952	658.342	286.568	2947.31	158.719	921.294	1661.12	670.513	475.055	335.183	539.846	508.704	356.282	147.808	244.371	361.498	462.052	307.632	986.941	492.316	4833.68	1739.43	881.63	1139.54	416.12	457.403	223.687	177.276	346.079	191.036	126.37	409.932	413.439	2849.47
M989T504			0.00937874	989.325	504.153	3197.23	3491.05	5469.3	6712.79	1566.31	9178.35	7107.13	1608.26	2989.42	3149.88	2032.18	2661.16	979.272	7032.54	1717.33	529.451	4390.81	2380.42	1929.54	873.824	1792.31	2260.19	2816.32	702.561	1210.84	1410.14	3966.04	1376.83	2268.42	3095.74	15441.7	4000.32	2336.12	3351.19	3090.11	1170.65	1091.95	818.328	2651.39	831.963	939.484	1915.68	1858.94	13616.2
M198T283			0.00961012	198.088	282.841	2083.95	4358.53	1732.18	9346.54	2836.15	10927.9	6405.42	1470.92	5101.35	3934.72	2469.24	4453.18	1378.66	5705.79	2114.67	1033.08	3942.34	4000.39	13874.3	2226.05	2437.69	1209.33	3066.87	1745.2	1014.4	2112.59	2566.99	1269.66	2365.22	3374.25	10293.4	5048.64	2633.91	3891.96	4564.79	2162.31	1638.09	3857.87	2323.45	3706.48	1882.88	2363.73	1848.29	3736.25
M233T544			0.00962492	232.924	543.954	34704.3	42636.6	47961.6	56506.2	76547.3	46733.4	53328.7	38847.5	56329.6	54419.7	40811.1	56730.4	42752.2	62950.2	37193.1	85793.4	73590.9	95462.9	42168.4	76747.8	39845.1	37709	44814.4	70745.9	120602	75067.2	99997.7	48334.4	48287.7	74469.2	43313.8	59882	36667.7	13758.7	63925.8	94045.2	58007.3	54546.5	40013.8	107025	43083.4	56899.2	41971.7	138753
M701T134			0.00968112	701.438	133.63	4985.77	5280.66	3453.72	2816.77	2948.19	3668.15	2120.03	2582.19	2729.91	2711.76	3066.23	2462.15	3294.93	3281.85	7701.5	376.632	4007.88	3462.3	6010.32	3271.88	2281.19	5491.76	2397.18	884.36	1216.92	517.591	3855.15	5155.85	4841.98	3429.6	5530.56	4807.89	4720.29	3026.6	2185.27	3443.19	1242.95	3749.11	3069.39	4334.25	3363.13	3519.83	4632.35	391.383
M812T52			0.00988311	812.467	51.995	32036.6	32171.2	17004.3	15070.3	17980.7	23748.3	17255.9	12740.3	36040.3	11639	11992	33400.1	9834.04	26027.9	18946.8	500.679	18363.5	26586.3	35837.6	12937.8	8052.65	14954	10352.6	2444.69	1267.83	731.939	45186.2	16482.1	19968.1	44366.8	24615.9	39217.2	12505.9	41054.9	16084	20213.5	2774.64	39501.4	20534.7	24577.8	27306.9	25171.4	28937.4	795.779
M156T341			0.0101438	156.028	341.056	7263.88	6607.1	5835.19	8527.36	4972.92	9787	6380.59	2639.43	5231.28	3782.33	7931.41	4968.8	2085.46	5468.2	6023.49	688.29	9809.54	6348.82	10356.8	1216.63	1796.47	2575.41	1985.94	6763.12	2500.91	1325.53	2008.21	3032.83	5942.25	2776.36	21766.3	15886.5	4359.83	2013.34	5406.8	1463.78	4834.75	1803.05	3877.25	1483.08	2355.39	1385.27	1520.15	4080.78
M369T43_2			0.0102049	369.301	42.6465	7628.23	20756.8	5889.06	8322.97	10173.7	8079.63	6964.66	12467.4	7220.77	12822.1	9509.66	9132.42	9994.96	11195.3	9435.48	5440.67	10098.5	5911.63	6154.65	14414.5	5913.77	6544.95	12485.8	47391.1	53755.1	23866.7	7542.18	9066.77	15225.3	5512.56	10347.5	6796.1	8155.71	9030.68	8003.11	14959.4	14921.8	9545.16	8344.1	9305.93	8150.64	9447.52	7492.56	9644.2
M274T440			0.0104449	274.141	440.194	2531.78	8058.15	1911.36	162051	1840.48	144918	78127.9	1972.76	16251.8	4366.03	1288.6	8948.04	830.636	10495.9	4971.9	1017.41	84003.4	2189.96	5561.68	2728.09	1750.18	1012.23	2320.02	1672.36	787.521	614.35	1479.18	2326.68	14921.7	6221.94	50559	16197.5	2822.08	10973.7	4734.36	1440.02	1349.1	4470.13	1221.22	2382.91	1475.23	1867.78	1624.53	7612.69
M102T374			0.0104687	102.056	374.141	12765.9	7259.29	14263.9	55303.7	28200.6	60996.9	34238.9	14675.1	38793.8	27268.9	20676.1	19159.3	2537.81	36195	3818.05	3023.97	46946.1	15328	14906.9	6845	23022	3195.59	14514.1	4267.67	6776.57	6202.93	9977	3026.26	10230.5	12995	28448.4	37627.9	11492.1	13819.6	16031.2	8728.77	4867.74	12138.3	8193.54	17486.2	10901.9	11745	11091.2	14699.3
M389T43_3			0.0108064	389.21	42.7735	18078.9	136172	22854.1	44936.3	98610.2	96509.5	50278.1	132565	824064	40488	46856.6	45193.6	4928.22	26575.4	136305	45337.9	105445	423965	371938	35382.7	35106.3	243146	33420.6	15265.5	53879.3	15539.1	3560.74	37118.6	20376.4	59273	418051	96551.5	45936.6	83435.2	55925.1	422058	19081.4	1.102e+06	363316	131092	539675	37088.8	191905	13229.7
M246T401			0.0108622	246.146	400.575	1799.63	4397.89	807.678	4432.64	1305.72	6156.18	7332.86	1012.51	2081.77	1564.34	787.634	4098.22	473.743	2302.64	1586.36	554.82	4790.62	2563.99	28416.9	1805.65	844.667	832.084	941.371	810.256	592.399	998.631	970.576	864.016	3248.13	1426.88	21693.4	3091.35	2528.09	2239.21	2138.77	963.601	1013.8	1469.33	937.686	1049.32	713.01	881.362	1105.81	2053.84
M139T310			0.0108819	138.941	309.943	4145.64	3359.08	3836.03	2468.25	3525.23	2469.1	3105.26	2908.39	3126.28	3173.82	4349.81	3444.9	3541.99	2247.64	2823.31	2951.41	2865.96	3286.69	4575.43	1707.5	2723.47	2282.04	2806.46	3325.02	3332.17	3002.25	2941.28	2820.61	3221.14	3425.12	2650.89	4415.42	4415.85	3332.72	2695.01	2264.1	3098.1	2568.68	2830.98	2331.94	2465.87	2292.21	2335.72	3542.59
M216T27			0.0110822	215.854	26.8845	2044.57	5808.23	6904.32	8928.07	3406.06	15601	51425.4	7254.23	4715.56	6850.29	4553.4	61558.6	900.527	4046.94	5722.85	20034.2	11856.4	4193.28	8927.24	10749.8	1644.39	17363.9	876.768	360.179	1540.53	1126.75	2703.43	2028.24	1423.97	2871.79	10251.1	24653.8	8390.89	59756.9	7784.78	20384.5	3322.88	8399.93	20071.5	3405.18	1423.71	12179.8	9175.27	6405.48
M128T374			0.0111142	128.035	374.141	20553.3	13543.6	28186.8	95424.5	49329.6	101357	59172.4	32875.6	73189	46996.7	60413	32271.5	5434.2	59079.7	7679.39	7821.72	79559.7	30665.2	24138.8	11766.5	44373.4	6157.95	31619.2	10119.4	11926.7	12980.9	21076.7	6534.6	17951.4	25359.6	51396	63581.6	19279.3	26947.7	29672.9	15978.3	10574	20768	17401.7	29370.4	22890.8	20051.7	21707.2	26965.2
M283T223_2			0.0113142	283.012	222.701	1374.69	19510.9	6301.75	17480.2	1653.84	12528.5	6078.78	1732.73	6252.2	5204.01	2176.14	18738.7	2151.64	9241.65	25967.6	2413.33	15508.1	2097.55	1407.14	3518.33	2029.42	12003.2	2154.3	1636.79	843.224	1582.49	1324.17	2446.73	13731	1652.93	4228.56	12621.1	8133.12	5295.53	4057.06	3925.95	3747	2168.7	2732.39	1316.66	1897.34	1773.7	3595.88	7244.92
M155T154			0.0113405	154.88	153.689	1977.27	1934.89	2118.23	3012.13	3458.9	3577.83	3760.58	2901.7	2018.16	2489.44	3273.31	1880.28	1403.11	3795.38	2929.63	2496.47	5497.94	1243.98	2001.74	2076.78	2724.61	2698.87	1473.57	1075.73	1539.33	1635.83	2051.68	2924.95	1620.32	6346.5	2310.1	4564.75	2819.49	1658.49	2266.55	1662.23	1149.52	1817.39	2562.77	2027.87	1036.18	1262.09	1655.25	2428.13
M178T29			0.0114607	178.015	28.817	11506.7	6671.29	2035.29	7413.07	17827.6	5907.3	3727.98	6030.9	20377	583.628	8217.84	2020.14	1815.58	3906.91	12555.1	16445.2	10504.6	73280.1	3612.94	4790.89	9852.65	8085.92	49632.5	7734.99	1963.13	4482.34	6297.38	707.009	362.834	5732.84	4999.79	10045.5	7060.93	4863.73	30242.8	5924.12	2453.07	9898.59	6782.75	8778.81	13635	4066.33	7478.46	6941.43
M582T39			0.0114626	581.515	38.793	3333.24	16526.4	4596.46	5803.78	1285.91	2321.76	12517.6	4900.93	3293	14216.4	1599.94	12353.3	1661.32	5853.95	13086.9	320.543	8330.27	7440.55	2490.24	3915.19	2530.22	4841.06	1022.43	570.966	9413.95	2808.47	1798.83	19583.7	16169.1	1724.8	8561.97	4783.68	10331.3	4730.55	479.226	22765.5	3479.55	4878.32	4408.48	2987.01	6647.23	1670.76	3383.64	1375.7
M691T478			0.0120157	691.213	478.258	673.525	488.119	534.032	1502.76	120.603	2489.44	1999.47	387.052	819.626	783.043	328.08	829.773	52.5106	1903.77	207.983	63.9031	971.972	760.936	885.331	591.292	676.939	171.778	562.43	149.065	168.17	41.4765	188.962	219.791	545.704	531.088	2404.97	1103.22	625.366	447.267	473.673	632.898	192.515	110.002	328.354	588.276	274.791	116.255	433.244	1194.74
M619T133			0.0121942	619.434	133.118	6169.79	12851.6	5761.58	5755.74	6928.97	10111.4	5119.84	6294.06	7553.55	5015.81	6890.95	6034.24	5683.24	6873.42	9647.44	280.068	7759.41	6043.88	12252.4	9540.45	5076.47	7257.33	5287.53	1338.8	1563.62	559.3	10859.4	11481.8	6509.47	13159.9	10529.2	10953.5	9703.72	7047.85	4652.34	8137.93	1554.65	8759.38	8427.05	8499.42	9489.94	9018.8	8357.66	253.557
M571T226			0.0123029	571.29	225.788	2642.83	26875.8	1087.41	5895.11	11031	10763.3	14746	58021	417450	104131	3139.6	9969.29	1646.38	23084.1	60311.7	905.649	16585.4	50415.5	14397.7	91475.2	8812.47	100078	4559.04	930.842	2571.12	805.983	7315.63	12431.1	44591.8	7275.02	102005	31588.7	12230.4	73237.6	6573.13	37752.9	3582.19	70016.2	24438.3	23570.1	16613.8	14868.6	14151.7	687.556
M236T29_3			0.0123211	236.116	28.854	6070.25	2361.47	2740.32	4640.12	4727.86	2469	2928.04	5224.56	4785.8	2794.12	6059.39	1707.54	22381.3	2960.01	2176.74	2582.41	4899.14	7680.23	13226.7	7720.23	4641.01	1848.45	3147.55	25290.9	4309.57	6083.32	3443.29	3586.73	4276.85	4491.65	11119.4	4070.09	5006.06	5588.49	3078.59	5428.3	6825.7	4453.15	6131.41	4245.83	7450.68	6813.07	5548.89	4282.42
M178T40			0.0124775	178	39.649	33354	4557.39	11205.1	9337.86	27022.1	12931.1	7998.1	11673.5	37833.1	6490.35	15787.4	8997.26	6930.45	8915.34	18711.2	44194.5	11343.5	75047.3	25737.8	17431.6	27921.6	13171.9	37470	38012.9	6693.66	17150.4	14363	6586.87	2659.51	12889.2	17298.5	15711.8	7433.3	12873.5	15468.7	7595.55	20337.9	22445.7	28076.3	20843.4	49310.7	4395.77	28150.5	12176.5
M912T45			0.0126773	911.566	44.905	11765.5	19479.4	4594.39	12948.9	12043.2	14980.1	17213.7	36743.9	18634.5	25005.3	13465.7	12846.9	5350.52	20874.9	21087.6	803.981	17511.7	10277.1	6359.31	19344.5	31941.7	25542.5	25346.8	974.504	9130.87	1954.26	5019.42	7688.84	19023.6	9766.53	4727.36	14593	14436.3	19431.2	10126.1	12026.5	2216.3	9655.63	15656.7	20107.2	15224	31644.7	25450.9	1388.83
M463T43_1			0.0126943	463.223	42.88	3195.06	13236.4	3521.41	10399.9	26343.1	11527.6	4619.66	20541.3	59596	27305.5	16361.6	19935.3	2397.53	19032.5	15362.5	4251.77	18933.2	63571.8	41745	97026.5	7780.04	23281.7	9944.21	7596.54	22962	9269.29	18525.9	9109.68	24180.1	12802	50558.9	14057.7	10105.7	11841.4	19211.1	47316.3	15320.4	111802	34352.5	19689.6	50454.6	18775.4	22328.5	4949.26
M791T131			0.0127624	790.56	130.876	663248	1.11308e+06	153327	659802	721815	1.26578e+06	724206	706595	1.35279e+06	313683	271019	519117	201978	868582	837886	3795.64	960574	970292	1.36893e+06	417666	398912	836859	349025	25801.5	91943.8	11760.6	941803	1.25901e+06	858082	932729	1.43049e+06	921579	645744	1.00737e+06	241017	1.5828e+06	42346.4	1.13029e+06	1.22214e+06	1.11005e+06	2.01366e+06	1.15024e+06	1.20458e+06	4907.13
M299T698			0.0128177	299.025	698.319	2291.1	824.316	1157.51	3005.78	2961.41	1257.53	2831.07	2767.43	2585.37	5259.06	2754.12	880.206	429.491	3425.48	2837.77	5150.15	2335.39	1173.86	7420.92	3130.85	2830.5	3880.43	2860.16	2694.85	2731.01	4215.06	5479.99	2849.75	3429.16	4646.88	2367.11	2696.79	2735.65	4119.68	3558.26	2842.97	2629.25	4420.2	2405	2858.95	2901.02	3059.85	2861.44	2814.52
M645T131			0.0130121	645.451	131.418	22292	36205.6	11285.1	23955.5	19025.5	50545.5	30612.6	22706.2	39584	14372.5	15320.2	20199.7	17142.6	29924.4	26760.4	619.239	31258	24483	44079.1	18977.9	16288.5	21705.6	14198.5	3131.89	5329.98	1007.99	31398.4	45299.1	29570.6	27395	38904.7	42566.6	20933	30499.9	11152.4	44690.6	3623.68	37552.7	35010.5	32582.8	66363.5	36288.6	33088.9	651.298
M883T478			0.0131181	883.154	478.151	906.425	1335.32	591.227	982.698	460.544	1412.59	2501.87	855.958	373.405	695.508	478.725	635.107	135.446	4125.96	611.676	176.962	2532.41	896.691	421.664	615.519	1144.46	573.288	587.827	111.5	411.739	124.804	214.79	631.191	1530.29	194.587	3164.45	3387.18	1610.78	384.5	673.668	506.84	427.705	178.489	663.486	180.091	302.338	125.966	546.452	630.355
M488T24			0.0133319	488.161	24.343	4099.21	5444.18	15118.9	8984.83	13800.3	4595.34	4629.65	46560.3	19600	115532	16267	2786.52	18990	13499.2	9539.32	4195.77	12889.3	17682.9	4428.96	12374	8298.58	19509.6	7090.49	27000	22232.4	19132.3	19076.6	36367.1	15396.9	16139.9	15449.1	11461.2	17711.5	10668.1	32323.7	5762.99	19831.4	19299.4	6273.88	8213.24	12350.3	3874.05	10862.7	2034.9
M461T29			0.0133702	460.851	28.808	0	1388.74	947.742	2557.72	0	2418.22	2241.79	0	183.361	560.873	73.6495	1669.27	0	2223.3	2719.93	1339.22	3097.54	0	702.251	2569.63	260.289	3148.64	367.902	139.776	1531.29	274.828	0	845.566	0	77.9098	2664.35	2079.97	2115.5	2163.51	0	2220.7	1931.99	2379.54	1567.67	1464.99	0	856.52	2100.91	1475.2
M92T156			0.0134825	92.0253	156.225	29065	15375.5	27535	111923	111321	196367	115493	30800.5	70365.2	46272.2	42682.5	41599.7	6669.7	149989	8184.08	7561.38	123365	40459.8	61609.2	11477.3	58712.6	16246.6	44045.4	14184.3	9653.68	9146.53	25121.4	6266.02	38838.5	22670.6	55104.5	164960	59177.9	46507.5	27018.5	32602.8	16674	28749.4	23714.2	66829.6	12069.8	22701.1	28871.6	22526.1
M585T426			0.0138662	585.301	425.837	1245.61	1971.78	571.924	24011.3	297.257	47746.3	11169.7	529.452	4431.72	1281.93	234.248	3560.22	183.035	8197.99	386.833	162.437	13051	990.15	1396.74	1034.91	586.032	436.083	740.713	298.112	212.88	243.537	357.082	252.9	2247.15	875.951	15526.7	6191.79	975.345	5295.38	850.818	696.963	292.342	1079.76	463.256	1455.25	235.785	482.096	423.134	1838.03
M530T156			0.0140935	530.302	156.046	35056.7	136879	9491.93	54282.9	220459	195103	241333	396540	2.86474e+06	633465	92688.3	171120	9070.94	268351	567137	2124.72	318938	1.45126e+06	771767	1.52672e+06	101072	1.76628e+06	31098.7	5889.34	84565.8	4967.57	275792	479042	539491	122178	2.71101e+06	521985	408190	938276	74771.4	1.27852e+06	75657	3.96814e+06	945658	320855	1.00838e+06	267711	251531	3999.53
M138T24			0.0141919	137.977	23.594	5070.46	3461.36	3120.43	7980.19	16432	24674.2	13843	23385.5	37746.9	5204.99	5059.62	4035.57	6697.45	7102.08	10115.1	23553.2	20423.9	4640.22	21371.6	13648.7	21878.3	7760.36	64764.4	44042	3421.46	5995.6	7898.36	1864.63	4177.1	18386.1	33934.4	4054.05	2229.46	22905.6	5474.22	9158.42	8299.96	46314.6	28584.5	19133.4	153391	4726.56	26747.5	2271.47
M703T132			0.0142557	702.51	132.073	4093.58	7163.85	3358.61	4085.92	3437.37	5980.07	5369.32	5423.66	5723.59	4059.87	4235.98	3987.17	5595.05	6157.18	8283.43	554.237	9659.71	4524.73	7078.34	3678.26	4194.96	4760.38	4016.53	1655.47	3177.82	619.827	6836.56	6543.26	4448.9	4811.61	8121.62	6389.68	4587.6	5075.22	4124.72	8709.21	2935.4	5787.48	9776.86	6971.14	7912.56	6432.86	8348.36	557.382
M353T38			0.0143921	353.342	37.772	2561.61	1188.1	1190.67	2515.92	2053.04	641.648	720.14	4764.86	3358.42	3161.33	2224.37	1189.07	3387.9	3472.01	1299.26	572.28	1233.4	3517.4	685.331	791.729	3071.9	1371.8	4142.96	4090.14	6169.09	2206.29	9005.2	2436.66	1724.56	4882.49	956.37	1163.7	1109.87	488.432	4891.25	1522.63	3482.35	873.439	3101.85	1250.08	1858.48	2948.38	2018.1	1048.45
M500T157			0.0146238	500.278	157.308	11622.9	62242.1	34507.3	13344	49932.4	37191.8	18642.5	12400.7	41753.2	12178.7	7735.48	11852.8	8033.98	69545.8	89074.3	1356.36	27441.2	92356.4	15383.1	5953.46	10729.3	68657.9	17115.7	5128.08	39903.5	3707.79	26725.8	37758.5	77105	13354.5	52254.2	74245.9	41856.7	30244.2	15189.4	65130.2	25682.7	60408.3	43228	88359.2	53227.7	35209.8	30990	4117.66
M530T175			0.0146709	530.303	174.918	8114.08	4578.06	2288.62	3368.85	51097.9	8198.66	14060.3	35487.5	691882	72876.4	21707.9	41571.7	2687.66	9832.35	157241	169.233	33271.7	379617	184647	42311.5	3958.43	395926	2615.19	1626.87	21899.3	733.546	18436.3	118601	137665	17677.6	672903	130343	106028	53235.2	28399.2	70059.9	18392.1	293646	200034	9794.58	171880	8528.57	9861.98	1098.62
M605T478			0.0147873	605.193	478.258	2605.14	1819.24	1270.43	5465.15	1051.02	10326.2	8103.47	1643.05	2470.49	3808.4	896.989	3003.8	264.219	7909.63	827.928	283.336	3881.21	2284.03	3288.18	1278.68	2166.91	531.146	1331.08	965.968	526.823	253.991	1063.72	598.27	1974.04	1899.71	11093.5	6746.61	2161.59	3960.89	1180.28	1149.46	493.142	532.434	1308.66	1693.82	498.25	600.661	755.661	3412.69
M647T477			0.0148554	647.206	477.464	800.396	736.507	535.646	2008.07	158.101	3551.3	2881.23	516.034	992.664	815.528	394.467	1156.07	120.854	2561.09	289.006	34.4094	1381.42	994.542	1243.61	274.018	770.541	186.152	635.995	107.798	298.395	89.8452	217.836	261.362	723.455	889.393	3879.55	2332.15	775.662	1358.72	582.9	792.136	250.891	172.916	297.985	734.663	245.112	155.006	402.484	1232.99
M791T47			0.0148815	790.562	46.9685	480693	492937	159001	370040	372209	570612	370986	368157	675734	192549	198022	299463	245580	306196	492427	4164.57	467556	495892	880135	249267	261599	319352	249760	50113.7	85634.4	14190.6	500974	702977	448920	536646	576355	472220	364879	497271	198399	587439	59436.1	639360	599766	590520	819223	602167	670795	11729.4
M504T478			0.0148974	504.165	477.827	825.227	764.743	821.113	2188.98	326.436	3417.08	2900.18	392.933	789.642	972.173	363.417	1108.62	564.017	3153.28	277.049	757.765	1690.75	764.4	1083.09	402.98	817.481	225.575	474.368	291.709	208.436	342.097	366.162	203.843	659.109	896.607	4059.31	2127.74	756.372	1473.92	651.969	695.558	252.696	658.613	388.24	682.282	305.581	382.505	460.198	1546.34
M64T35			0.0149106	63.9928	34.709	44112.3	40397	51196.8	34234.4	30955.3	46082.1	36394.9	34572.6	35526.7	26282.6	61405.5	41279.2	55418.7	10128.3	50479.5	38963.2	25517.4	28395.6	61598.5	43524.1	39078.4	44656.6	43198.7	63614.9	26504.7	46385.4	37270	9226.75	42405.4	43745.6	49894.2	35870.8	39020.9	35535.7	48184.8	35870.2	49183.9	38844.1	39226.8	63290.9	60105.2	40370.1	52098.1	41973.7
M678T133			0.0150062	678.45	133.142	3183.75	7571.69	2674.37	3250.29	3722.78	6538.27	2949.44	3231.05	4340.76	2636.63	4204.01	3161.06	3039.76	4663.49	13779.4	306.347	4528.35	3971.82	6393.06	3170.33	3052.89	7208.02	3151.04	901.705	1081.17	495.221	6233.67	6472.36	3643.71	5677.91	5917.81	7110.15	5233.14	5967.47	2722.7	4870.43	1221.53	5378.67	6763.11	5166.03	5785.38	5382.79	5920.85	468.463
M691T47			0.0155366	690.51	47.4055	13655.2	25243	10807.8	15886	16603.9	22646.1	17893.6	8181.32	15796.3	8926.47	12744.9	15628	9420.82	14098.1	20829.4	634.339	23183.1	21138.5	31338.3	17121.3	7377.05	12322	14987.3	4544.16	3476.8	648.887	22843.4	27486.5	23407.2	19889.2	21497	23527.3	28392.4	15781.6	12852.7	17188.6	3613.84	22238	18514.1	36763.8	15461.7	21103.4	20555.1	477.434
M269T23_1			0.0158458	269.028	23.02	2300.76	8134.39	5220.34	9319.97	3446.13	5831.71	5050.95	20096.9	52552.2	4445.22	15198.3	10915.5	5625.56	4490.61	17990.2	5859.12	11858.3	2308.37	5137.18	5114.17	7933.58	11091.5	11740.1	13852.8	4508.29	271615	3743.85	5320.97	5943.59	5004.46	5069.41	13276.1	9464.45	6421.15	9074.58	35291.2	7867.93	18288.3	27026.9	37951.2	31223.7	4507.79	31507	19597.9
M111T152_1			0.0158947	110.898	152.413	1444.53	2099.65	2276.82	1773.3	1482.56	1816.25	2238.84	1570.87	1328.85	1928.04	1861.54	1459.63	1928.54	1675.86	1034.17	1477.98	1262.39	1076.63	2286.49	1135.55	2048.87	1028.21	2277.57	1471.73	1839.06	2300.24	1537.57	1681.08	1683.18	1467.18	1656.71	1986.09	1609.21	1569.38	1814.31	1328.51	1724.44	1277.56	1391.93	1344.36	1676.35	2093.77	1390.14	2218.18
M725T480			0.0159998	725.237	479.844	3888.6	3178.1	3374.91	12259.6	1390.16	21733.7	14055.9	1969.56	3793.09	4035.16	1238.18	4930.27	98.5335	15710.4	1296.97	77.6885	6717.17	4299.5	4639.2	2277.6	3686.91	1016.57	2589.39	1999.69	1165.67	68.515	1501.86	1015.98	3367.41	3037.15	22965.2	11616.2	4021.02	6113.68	2475.87	871.951	1612.29	2783.07	2517.68	2750.26	733.987	1663.58	1403.46	5042.83
M221T310			0.0162157	220.887	309.666	14282.5	10967.2	25754	11082.4	15480	10546.9	13821.2	12487.3	14320.6	15490.1	20739.6	18081.1	14179.8	11793.5	7027.7	11629.6	12573.8	11179.7	20953.2	7799.15	9521.78	9208.5	11697.4	12062.9	12668.5	12885.9	12719.4	8548.07	11831.1	15808.4	9468.32	19324.4	17629.6	14836.3	12399	6565.62	11265.2	9917.59	10529.1	10095	8519.19	9439	8141.35	26185.2
M640T155			0.0168084	640.202	155.171	929.214	2205.02	878.548	1987.19	2621.95	2923.09	2718.99	4330.95	9708.85	5260.04	1441.21	2749.98	595.558	3459.43	3330.81	353.159	4394.33	5297.17	4529.9	5805.84	1768.62	5966.9	1709.82	688.794	1413.89	847.309	2481.51	4001.61	3894.04	1722.72	9301.82	3585.55	3566.26	5961.09	1596.54	9570.71	1616.16	13266.3	7755.35	3581.44	6493.36	2899.06	2581.76	465.522
M182T296			0.0169544	182.057	296.253	7522.97	9167.7	14342.3	27248.1	39597.6	28300.2	12800.6	37442.9	29764.2	6525.53	64702.5	15206.4	1440.12	15467.8	28433.3	1961.96	23594.1	46973.8	8084.69	2570.48	27074	2954.46	41916.1	10792.9	3984.94	15934.4	26162.3	1187.91	3251.85	35175.2	35668	30417.2	4856.19	7370.57	28968.3	4753.93	14907.3	15565.6	29131.8	11249.4	66053.5	4450.22	27006.1	11712.9
M524T155			0.0170165	524.278	154.958	9671.62	33578.5	14162.2	6214.24	21013.9	11204.4	8548.89	5775.04	23128.8	8945.31	4794.42	4895.79	4926.02	16185.7	12406.8	432.94	12849	25651.3	8528.47	4098.43	5237.79	37266.7	5853.66	1576.5	10166.4	1568.57	7211.94	7464.95	16183.5	4271	55765.9	19320.9	10211.3	13761.2	4563.3	16243.8	7705.49	35735.6	18033.8	9278.18	21638.5	13172.2	13986.6	1708.31
M450T168			0.0173891	450.262	167.689	837.973	4445.36	847.964	2332.37	2852.14	6240.7	8579.57	1606.91	7540.82	2810.92	746.32	1370.17	349.605	5808.86	6804.03	23.3323	9086.21	13213.6	16111.7	5205.13	2179.93	10235.9	887.036	289.198	1539.91	310.056	1706.08	5800.91	8397.1	1078.1	15610.8	8463.33	5330.94	7083.27	1089.69	11647.6	1290.06	13944.6	5355.48	4350.69	7135.37	3966.53	3156.52	301.198
M732T129			0.0174542	732.496	129.35	10404.8	8965.91	4155.62	8725.87	7872.25	10525	10581.8	8763.08	8280.18	11531.6	6347.91	8153.71	7047.45	13414.2	14593.2	719.481	9414.43	8616.3	18117.6	8913.37	10293.3	10900.4	7185.39	837.342	7112.86	1569.73	12533.2	21138.6	12528.1	10678.5	11562.5	11313.9	7001.63	10078.2	6356.81	9176.92	4264.62	11850.2	7415.01	9986.24	11968.1	9811.76	10426.2	693.8
M805T130			0.0175076	804.578	129.681	33763	44104.8	13746	38718	29847	36122.6	42984.2	24380.8	22109.8	25601.7	16788.9	25867.9	13781.2	27891.1	35475	754.481	36296.8	27831	35602.6	19891.3	24153.4	26007.9	21173.6	2985.78	20134.4	2893.8	37176.9	59077.4	21978.4	36201.7	54660.2	30512.4	38148.5	25239.7	18606.1	34961.1	7719.59	53700.6	38154.6	35860.5	69485	39119.6	48019.7	1392.82
M508T340_2			0.0179357	508.001	340.317	728.947	1604.68	1334.44	1869.68	1576.13	1734.48	1352.07	684.04	1001.27	1249.66	2619.34	1239.11	493.002	1384.6	1324.31	77.4507	2469.19	1202.86	1980.82	240.688	310.198	533.583	583.948	628.405	775.986	317.799	546.342	201.582	743.897	463.051	4515.33	3852.54	971.755	491.007	914.088	348.327	506.142	438.375	852.431	178.738	784.228	423.643	534.66	1014.38
M360T36_1			0.0179478	360.045	35.57	15204.7	14068.5	10530.7	9127.96	9029.4	9341.56	7972.7	2883.74	19965.6	6938.58	9906.65	9059.92	3370.54	11603.1	24737.1	13817	11591	5716.27	13447	7544.69	5912.13	14597.4	14141	16742.7	6970.27	11960.8	6736.5	6953.02	4171.8	12043.7	8936.81	15011.4	8818.89	5864.4	12353.8	5845.62	12063.7	13868.7	20422.4	14460.1	25180.1	11482.9	30615.5	20402.6
M335T37			0.0181061	335.049	36.904	10257.1	49829.4	54745.3	41561.8	30398.9	54364.8	31616.6	7374.29	20619.3	10979	10357.7	61458.7	4916.85	15233.2	83820.2	79738.4	41455.4	21901.2	63072	40749.9	38755.8	65643.2	6537.86	15596.6	22479.4	14535.6	11347.5	18650.4	11968	17745.1	44886	74101.3	29002.7	52502	25979.7	40175.5	50226.4	48742.6	49411.1	47954.6	24609.3	18486.7	50589.8	75959.5
M328T370			0.0181083	328.114	369.981	678.691	872.931	735.686	5736.06	1034.42	3168.85	1358.47	908.883	1673.15	2234.68	2445.44	1094.56	516.576	881.62	500.398	479.146	3357.44	1094.61	1548.06	1155.01	864.455	962.378	1523.09	577.349	466.829	694.132	622.041	492.611	452.721	1257.27	5711.1	2181.2	1372.51	1633.87	843.694	808.087	500.529	1032.48	556.698	647.84	771.134	690.191	561.8	633.364
M784T53			0.0182333	784.448	52.666	17328.9	13571.8	8052.11	5619.65	11499	12432.9	7573.82	4617.06	16030.1	8042.94	8552.86	18649.1	5028.48	7319.33	14297.8	164.397	8219.3	14300.2	24180.8	11355.9	4412.08	9660.26	7251.28	1283.01	3385.6	382.713	14804.1	7601.89	10040.9	20281.4	13907.8	13272.1	9693.76	12294.9	9488.08	9860.63	2082.89	7929.42	11285.1	9435.45	10473.1	9016.19	9885.08	486.978
M808T179			0.0184309	807.506	179.344	5148.31	958.311	3399.45	5698.72	12713	13946.4	11764.4	20873	61467	7064.74	3622.78	5462.08	2295.9	36707.1	18069.5	323.271	17232.8	18336.8	5973.46	5118.46	10895.1	18111.8	5866.25	614.743	609.987	353.055	12487.6	14208.5	23756.8	15217.3	9714.28	14597.9	9133.04	30941.4	6488.26	15575.6	980.563	17310.9	19215.4	26962.8	25096.6	23025.8	30371.9	303.06
M243T24			0.0187416	243.054	23.593	1.09242e+07	2.93716e+06	1.085e+07	5.58009e+06	47482.2	14691.3	65350	73263.1	260258	91693	6870.93	13418.4	1.49964e+06	217465	285900	272626	3.63337e+06	64933.5	7270.81	4832.77	306383	115773	27299.5	5709.56	17171.8	3888.38	29207.1	4330.16	14826.7	12838	3.47816e+06	84889.9	23238.5	23491.6	6.98454e+06	95543.1	7.42182e+06	3.55743e+06	1.87103e+06	6888.57	1.20754e+07	5452.44	1.47875e+06	3.63007e+06
M704T131			0.0188093	704.463	131.075	10777.9	50257.7	6118.1	10943.3	11562.7	12286.4	11289.8	9584.88	20207.6	6157.91	5742.89	8884.51	7452.33	14544.1	17809	312.171	13873.8	11152.4	16964.5	9123.41	7106.3	13466.7	8056.21	1336.09	2646.63	684.805	16474.4	20746.3	12722.4	11029.4	18109.9	13357.2	7888.71	13204	4812.28	20429.3	2330.41	15999.6	13644.4	13449.4	24222.7	16250.8	20088.7	474.877
M159T23_1			0.0190471	158.922	22.934	87699.8	60199.4	60134.3	42460.8	114325	25885.5	21646.7	123740	117911	5616.5	84522	29968	127185	14904.3	142074	276100	50445.2	56512.6	149662	64784.1	106175	11653.9	124305	114715	18162.1	38653.4	56533.9	20757.7	3419.68	103790	76520	30996.2	15906.8	29334.9	47971.3	17384	69326.4	114623	103576	100528	197724	9870.03	141494	107263
M668T479			0.0191001	668.223	478.851	936.61	816.016	652.918	2430.65	190.531	4069.79	2914.87	493.772	1098.27	918.188	448.019	1288.82	149.419	3240.53	299.77	63.1654	1525.15	967.1	1115.89	221.429	910.961	267.137	675.099	128.225	213.88	63.7787	527.079	327.164	894.721	712.728	4609.12	2500.47	898.755	1426.91	741.103	210.485	245.225	682.561	755.197	601.189	236.495	425.984	520.484	1452.26
M138T296			0.019121	138.067	296.214	1187.31	1298.38	2060.46	3473.03	4917.73	3579.37	1501.48	5209.27	3970.11	885.432	7750.04	2474.04	478.075	2053.93	3791.32	504.049	2889.97	6083.65	1202.09	725.008	3064.33	429.973	5666.07	1577.76	763.931	2248.37	3505.81	514.148	517.034	4314.93	3636.06	4170.79	558.012	997.548	4147	744.919	1972.69	1921.02	3793.77	1810.3	7967.06	689.287	3550.55	1657.31
M223T114			0.0191212	222.971	113.897	66826.3	118941	76912.7	232948	64102.4	152633	158007	52678.3	25774.8	61412.9	53812.8	49016.2	53810.3	94824.4	180482	415221	293638	61649.4	69287.1	126183	13314.9	103759	31289.4	18565.1	46691.9	86066.4	14525.1	59978.6	34328.6	61732	30669.6	92378.7	144892	70998.3	21695.4	103686	104028	69111	42796.4	36315.1	16623.6	29199.1	49351.8	197975
M630T427			0.0192186	630.263	427.489	593.367	1391.96	546.479	15875.4	402.995	9561.73	6544.81	654.444	1280.48	710.544	310.56	1752.68	271.822	1429.11	479.203	148.668	1950.35	559.774	3370.24	828.366	470.823	316.018	691.637	460.713	239.985	202.793	334.924	256.431	680.795	532.734	12779.8	2309.67	533.051	1689.31	732.832	635.394	338.796	1196.96	647.983	573.167	366.924	425.035	455.609	1576.09
M297T39			0.0192474	297.279	39.1195	6196.02	6159.57	3044.72	5669.48	7618.68	834.21	2596	10028.8	6847.46	6782.67	6014.29	5976.27	6594.45	2466.84	4696.67	1479.53	2848.54	5019.03	2833.98	2660.14	4537.66	29141.1	7264.07	7581.73	14423.2	8586.42	15058.7	4549.58	580.314	7398.71	5838.78	2913.85	3784.88	3679.61	6229.64	2169.2	4143.95	3111.24	6329.09	4256.56	2956.87	4062.23	4009.26	5672.69
M117T58			0.0192677	116.929	57.8075	467722	487724	600640	432039	543914	336055	330872	602305	531383	564078	541725	700373	654013	358305	423089	529980	373269	586910	476902	441547	584368	522198	612770	629555	585901	643261	659466	458488	440193	835815	552680	494912	597198	568245	634770	592927	739595	537096	531867	513492	787217	515716	554117	543231
M419T25			0.0193052	419.104	24.9565	1107.71	2290.75	2488.52	2029.69	4987.69	3103.77	3367.97	6866.79	4752.1	3003.51	2580.46	3961.14	5754.54	2113.5	3295.56	2978.11	4563.93	4130.5	3446.32	4304.38	5109.45	4775.15	3526.83	4373.38	7079.29	5483.32	2756.11	5768.75	4210.05	3220.8	6458.14	3232.39	3894.93	2425.1	6098.28	3487.95	5017.92	4055.37	3123.11	3740.57	7232.37	5070.22	2227.56	2017.13
M832T104			0.0194195	831.507	104.364	15490.6	65031.1	12611.9	9146.48	56454.1	25889.5	40884.7	134518	279123	85333.5	28804.5	78770.1	7879.79	95503.9	100524	2021.29	82865.2	75086.4	24378.7	39633.3	56642.1	109980	42854.2	2677.57	16749	2412.93	67582.3	60411.9	79485.5	42286.8	40882.5	44046.6	109306	107411	18393.4	90172.2	5936.55	172340	104397	210876	70520.5	136138	242819	1826.26
M478T179			0.0194448	478.294	179.028	2201.8	831.995	4384.39	6904.16	15218	20662.4	38449.3	11719.7	35549.1	27116.6	4430.17	8724.44	251.62	28680	20572.8	382.717	31830.5	66211	46295.8	28631.9	6374	34364.9	4192.77	637.66	453.537	688.811	14634	14787.7	20361.9	6366.71	52024.3	34596.6	44803.5	45407.1	5314.74	61695.7	4376.98	156254	19469	33900.3	32080.9	17235.3	17396.8	548.046
M665T481			0.0194944	665.215	481.44	52075.6	42846.5	30993.3	176785	14946.5	366621	195936	24184.8	51004.5	55769.6	10956	73775.5	235.207	266959	13662.4	852.418	104639	56861.4	65207.3	26953.5	51205.2	10771.3	32552.2	15129.1	6656.9	8442.61	16968.3	11093.5	4783.06	2989.97	392983	194250	56336.4	99144.2	21428.9	2365.79	5740.56	37523.9	28378.1	39188.5	4670.02	18946.1	13939.4	71101.8
M238T392			0.0196257	237.871	392.309	1831.33	1879.71	2891.28	1642.82	2947.57	2115.38	2203.7	2955.48	2828.64	3300.53	2855.68	2482.48	1942.43	2881.77	2063.61	2655.47	2143.43	2269.26	2960.53	2665.41	3472.3	2273.01	3292.35	1937.72	2353.38	2781.16	2734.48	2150.08	2270.97	2953.54	1193.43	1450.98	1874	3306.22	2878.46	3494.1	2471.15	2583.52	3828.21	2932.85	3214.45	2956.39	3347.45	3049.84
M251T43_3			0.0197121	251.017	43.448	7321.29	9636.31	18022.7	15921.8	8667.94	11006.9	11643.8	32272.3	12642.7	43683.4	27786.3	21875	5698.13	52452.8	14932.5	51236	20451.3	19893.4	3030.52	69326.2	28189.2	20023.1	38408.2	15717.8	2692.26	36197.3	2109.9	9340.37	12455.2	25845	8593.47	16818.1	15984.5	16147.1	53595	19065.1	14181	17382.6	33835.7	48357.4	103710	9830.22	24804.8	6686.76
M251T198			0.019764	250.951	198.002	6467.08	1328.13	2746.12	4630.77	4483.52	6523.29	5191.17	2855.87	2587.6	4478.53	4883.25	4033.46	1187.8	6976.27	3310.14	1204.95	6807.46	1550.42	3986.64	1220.75	4468.84	1681.17	2644.51	1666.25	1904.05	958.731	2300.91	1332.55	1388.75	2968.81	2296.89	1582.96	1309.81	4481.06	7433.96	3307.69	1921.2	4318.68	1396.46	4570.87	1802.36	2081.52	2549.63	2543.88
M323T27			0.0199379	323.196	26.908	13875.3	14612.7	10509.9	5760.41	9174.79	11800.3	17211.9	21406.9	13469.9	13718.4	8294.31	3960.39	19853.2	12678.3	8258.2	26144.3	11475.3	8841.81	12428.6	10385.8	6230.36	17686.8	9481.37	18357.8	23707.7	24579.5	19894.4	15179.4	10986.7	6215	23198.2	8281.61	8815.64	23764.1	11921.5	15882.3	10845.6	15031.4	10936.7	15718.1	9283.45	24079.9	13667.1	9530.4
M764T479			0.0199478	764.197	478.535	4681.29	6001.78	1290.5	2907.19	894.81	6075.3	18047.6	2921.02	512.974	1217.11	1424.86	1418.94	49.0593	29986.3	1768.65	34.2435	15995.3	3241.45	835.491	2033.08	5669.76	1601.47	1455.51	100.296	989.323	63.2899	169.477	1593.26	7527.74	492.429	22605.3	19892.4	8465.24	3304.74	1948.37	56.786	796.943	94.0844	2244.02	602.241	1147.31	434.916	2013.32	1441.92
M196T197			0.0206199	196.011	196.844	23020.2	3687.7	5835.73	8728	10815.3	12326.8	9626.92	5149	6996.22	6658.66	10362.8	6981.52	699.705	13375.7	1738.65	2615.21	10384.4	5536.82	7753.29	2517.77	9480.69	2485.14	5652.67	3282.14	1045.57	2616.82	4859.04	1620.1	4609.4	4408.33	8196.12	12993.8	6022.71	7460.2	2222.3	5907.5	1713	7569.36	5034.13	11271.2	3327.68	4537.29	5525.86	5641.94
M545T431			0.0206483	545.268	431.108	6559.38	18042.9	4468.84	543020	1877.79	223203	167407	5672.9	85311.8	21444.8	2020.8	32342.6	131.081	60842.4	3380.54	907.133	154927	6899.13	21792.4	8794.19	3796.53	1565.79	5916.77	2278.12	744.523	1414.53	2887.2	1388.02	45543.7	15242.5	165095	211792	16304.1	28643.4	14447.9	3294.44	1118.41	7980.71	2182.66	12465.7	1470.83	4165.11	4407.68	18532.6
M659T428			0.0208337	659.252	428.31	706.666	1067.66	6817.04	5822.77	467.003	4995.59	6911.63	1037.63	1411.93	1870.64	972.486	2902.76	272.83	5925.71	551.751	2205.5	2440.1	1350.52	3043.35	925.564	738.413	583.969	1856.13	601.089	437.038	447.362	967.414	327.375	670.912	459.539	4068.94	22726.2	1053.25	3968	2144.97	1255.15	534.982	1337.82	571.391	546.253	736.014	918.154	333.688	8949.9
M619T48			0.0209957	619.434	47.681	7356.62	10303.7	7469.91	5981.14	7420.92	7827.16	5709.34	5148.49	7300.09	6335.02	6980.78	6693.97	7563.05	4439.67	28957.6	427.463	6920.11	6925.43	10834.1	11662.5	6070.66	47213.3	5979.32	2967.36	2175.19	546.924	9876.59	8170.62	7420.02	8985.74	8487.05	8822.61	9372.25	6076.18	5227.89	7747.45	2530.23	7385.3	8597.35	6026.81	7907.72	9001.55	7443.36	130.683
M141T56			0.0215501	140.986	55.8185	42667.2	63667.2	244486	33571.4	45391.3	46369.3	37865.1	37411.4	85306.6	33480.5	105471	43393.8	40763.1	45490.5	103870	90923	37145.5	62467	88831.7	48756.5	32068.7	80141.8	69544	167229	152034	45817.4	413442	37205.3	44830.2	84267.8	76778.8	60345.1	58960.7	38468.9	40224.6	53318.5	60518	35742.4	77769.9	106017	67720.4	85700.3	62606.4	54266.7
M425T44_3			0.0219005	425.363	43.669	6861.5	11925.8	4771.04	12400.4	23938.4	5438.23	6556.04	14307.8	9773.63	45679.1	12315.8	7584.25	6944.75	15648.6	3152.92	1834.08	19490.2	13682	3439.39	5662.22	8621.54	2016.59	10542.4	26566.5	25057.3	27267.1	20380.6	10449.3	30678.2	22421.3	7539.25	10067.5	16318.5	16882.4	11286.1	12527.4	41411.7	13732.3	11645.9	11158.8	16901.8	10013.3	6351.5	4577.28
M648T154			0.0220743	648.218	154.351	1172.49	5011.44	713.17	2482.89	3439.52	3468.55	4542.86	6320.76	9747.4	7243.77	3108.77	3467.83	628.02	4591.81	4382.64	412.06	6428.37	7579.25	5254.12	6441.92	2537.15	6462.26	1247.85	567.262	1555.01	692.769	4246.72	5890.58	5731.8	2477.07	13540.9	6837.47	5359.01	7144.69	1981.31	9488.27	1750.04	12562	7297.12	5485.36	10213.2	4842.38	3980.24	491.185
M76T50			0.0225108	75.9622	49.819	26640.7	20460.5	25911.6	22813.3	20772.8	19290.7	25367.1	29603.8	20541.6	29317.4	28814.8	18427	52085.8	23186.9	21923	30143.7	25724.8	17011.3	24753.7	19217.4	31996.2	20247.9	25717.9	34357.7	33464.7	40306.8	23391.1	31073.2	30059.2	22126.1	22343.4	24162.5	23837.8	23463.1	23667.3	23717.3	30244.7	22427.3	23283.6	28037.9	25818.2	28588.5	20128.7	31189
M229T186			0.0225612	229.12	186.323	3834.57	3497.08	740.384	2559.5	9588.41	2893.62	2243.86	3556.25	11708.6	746.29	1099.1	1532.25	871.761	2866.74	1075.49	624.931	5207.52	12909	4329.84	1995.93	2871.63	1820.95	8660.57	897.896	769.895	825.778	1684.82	789.186	3713.21	5196.96	59242.9	19323.6	8309.54	2430.81	2259.6	2263	2436.68	6043.09	11143.5	4520.09	7530.88	759.409	3759.53	660.657
M248T43			0.0228524	248.08	43.101	197783	253886	276160	138413	155934	159739	175162	257611	334666	439864	468912	148955	382470	107251	148507	314122	240957	186198	182030	323038	211245	127493	245069	330236	374548	400884	489960	289772	321428	232291	263206	180002	167906	658552	261217	274452	411061	496523	440625	211902	198676	574748	351307	312657
M727T132			0.0229103	727.455	131.54	10572	6988.3	4389.13	6353.33	6536.43	7765.08	5539.58	7415.24	7719.77	5749.8	5139.94	4823.74	5899.3	9338.2	11319.6	580.156	10382.7	8929.38	8469.63	5327.9	5380.41	7937.73	4775.03	2021.29	5304.39	1098.07	6555.85	15902.8	12668.6	6863.23	18908.7	9078.22	7253.04	8029.21	6167.72	10301.4	1993.8	9623.6	8990.49	14908.2	14177.4	9394.62	8024.34	659.044
M435T23			0.0231256	435.141	22.97	6483.46	2835.17	8795.26	10624.4	8616.62	5299.37	2773.71	7115.68	4764.29	2868.33	4887.26	2649.22	3538.38	5228.41	4234.71	5208.42	3818.74	2558.74	1173.4	3029.62	2501.49	2367.12	4155.98	2339.06	2047.31	5050.24	5722.35	1460.77	1923.06	4766.7	2351.86	1700.43	1089.28	2162.09	1152.36	2588.37	2653.53	5139.66	3311.76	3959.46	4913.59	2748.16	2455.09	3713.32
M606T155			0.0231314	606.233	154.63	584.389	1597.36	717.376	1467.96	2245.94	2493.76	2644.7	3148.53	9306.64	4545.09	1344.98	1812.11	422.583	2652.93	3018.57	419.442	3364.74	4868.22	4358.89	5394.54	1578.48	6046.72	1017.57	473.785	1114.29	590.028	2437.14	3112.69	3745.22	1621.68	10294.7	5891.38	3400.83	6109.17	1448.63	6598.94	1093.71	12108.1	4563.5	3508.7	5450.04	2352.8	2681.03	480.754
M499T276_1			0.0231455	499.051	275.586	1164.1	532.475	1064.83	8945.18	1509.34	11302.1	10604.4	619.908	1827.76	2885.04	1973.18	3896.22	403.263	7359.66	428.827	670.144	11011	703.497	4638.38	457.62	2020.19	545.457	1175.2	497.44	536.367	389.22	543.473	362.565	1113.04	422.896	1094.31	15958.5	3045.2	2064.97	1118.22	718.915	619.638	424.469	683.556	2900.73	850.213	596.756	509.777	1166.28
M502T163			0.0232566	502.271	163.397	2591.57	9451.29	4783.84	5029.82	10340.3	4994.49	9285.8	9107.79	43259.4	14172.9	7710.52	5103.13	1187.06	6967.49	16956.9	291.071	10314.2	37749.1	27518.3	32278.6	3249.06	68605.3	3311.87	985.877	3376	723.541	9521.37	14534.7	23301.5	4862.26	58592.2	16856.4	13815.8	25210.5	3619.9	34120.1	4044.96	73287.3	20024.9	9896.09	42343	7970.46	6375.83	890.675
M705T133			0.0235796	704.522	133.097	4305.27	9880.4	3342.38	4435.09	4648.6	7196.65	10448.1	3802.66	5105.02	3957.11	4831.58	8141.01	4129.14	5084.82	8204.84	287.576	6219.55	10696.9	8230.9	4896.2	3815.73	13514.4	3938.71	1201.43	1470.97	658.186	7630.73	9173.74	4990.59	6677.56	6621.2	8175	6943.49	4833.57	3904.24	18170.9	1646.38	6462	6123.82	5756.61	22581.8	6572.89	6316.67	479.286
M154T36			0.023647	153.982	35.597	16612.7	7005.8	28839.6	10777.1	7634.26	17147.4	17664.3	8969.44	9886.65	12635.5	10802.5	7863.64	43937.2	9052.91	7521.87	115026	19126	7891.15	5159	1949.66	18795.5	101384	19817.7	10713.8	1970.69	2934.35	5328.33	120709	3244.91	11966.9	1830.6	69559	5982.65	119009	10598.4	6827.45	9688.59	2003.99	3291.7	5559.93	4325.37	4311.36	4961.08	18682.5
M215T203			0.0239185	215.104	202.768	8382.17	6790	781.55	12296.2	3829.73	12368.1	4271.69	4617.72	7823.4	3507.17	894.955	5141.67	654.873	4747.23	1868.94	507.19	11277.5	4990.31	25000.6	1172.83	3645.55	2809.08	9110.43	1564.64	706.194	1446.49	1989.68	671.539	5543.18	3737.82	44471.6	28107.1	8447.53	2324.38	5425.14	2291.09	1712.64	5399.2	7530.21	4101.44	7355.08	777.794	2411.3	760.329
M163T23			0.0239449	163.089	23.344	99703	26687.1	96954.7	68755.1	3951.52	637.74	1269.04	2097.84	4818.32	1026.49	910.011	493.539	15862.8	3414.01	3460.14	4260.15	35470.2	8445.36	1332.9	376.652	1300.65	1668.69	1911.47	1155.37	769.911	306.398	580.72	266.401	288.4	2005.3	42062.1	1663.02	565.564	505.853	67832.1	1642.12	86737.1	39606.3	17949.5	664.05	108691	426.598	19279.5	39862
M645T48			0.0241261	645.451	47.524	24788.8	23631.6	14200.4	21780	20026.6	32079.3	25003.1	22707.7	36829.6	17537.6	17034.4	17289.1	21407.9	26602.8	21497.2	916.126	29044	21751.3	37508.8	19109.7	18010.2	10688.2	15727.7	5788.32	6619.94	3139.72	32833	33555.2	21598.1	34593	32263.5	33660	23080.4	30370.2	12982.6	32101	5654.33	37825	31355.1	36178	35533.8	34855.5	32824.3	2113.14
M319T23			0.0243017	319.058	22.9195	2151.55	7018.07	8485.45	7712.43	4431.56	12352.5	5561.18	3599.39	4340.47	1217.4	3451.23	1476.56	3040.42	23400.1	6625.81	6188.33	4409.68	2029.56	8230.85	1984.61	4902.65	4713.8	3723.89	3300.63	1193.47	1255.49	1511.13	796.781	3019.02	3037.29	6976.8	4557.61	3653.88	708.705	24100	5525.06	24879.2	6350.45	8370.33	6213.88	6561.35	979.846	7477.72	6321.57
M400T43			0.0244324	400.187	43.409	27271.3	925312	256186	123469	4881.77	57200	38253.5	95638.3	189413	363548	23438.2	28703.1	14892.4	194537	216592	60064.2	117766	5.30885e+06	47537.9	18661.2	1.20918e+06	70670.9	765864	570572	1.18198e+06	162127	546628	889801	1.16267e+06	314969	118515	104826	363804	187315	72125.1	273414	425873	125555	223567	128447	444154	71884.3	145948	418828
M704T154			0.024558	704.177	153.713	670.727	2273.44	623.207	1171.3	2076.52	1808.93	2416.77	2712.7	2852.15	3217.37	1374.69	1574.16	397.464	2320.23	2233.61	409.763	3058.68	3226.73	2643.69	3216.93	1430.66	2826.86	1019.12	411.811	1041.46	619.382	2239.69	2628.27	2418.81	1558.42	1559.79	3029.56	2587.68	3250.55	1282.7	4096.78	1225.33	4511.12	3456.36	2311.98	4840.71	2635.73	2094.98	432.648
M731T131			0.0245795	730.539	130.93	14289.8	20788.5	6891.28	13045.2	10527.5	15663.4	14111.9	11349.6	23329.2	8025.88	7140.16	10815.4	8955.66	17071.4	16936.6	607.484	17989	11902.2	21978.6	7785.31	9343.48	17723.9	7394.63	1670.84	4516.6	1042.85	18037.2	24719.6	13546.7	13794.9	24568.6	17095.3	9460.47	15525.6	6334.51	19606.1	2303.51	23277.2	17992.4	17329.5	19794.8	18818.2	26974.8	661.375
M62T71			0.0246131	61.9889	71.301	3.56829e+06	1.28059e+07	1.47739e+07	9.30019e+06	1.20701e+07	6.37982e+06	3.92577e+06	1.82765e+07	1.66999e+07	1.40387e+07	5.42312e+06	12922109	1.60146e+07	1.41412e+07	2.62243e+06	1.46861e+07	1.23964e+07	1.32096e+07	3.83872e+06	1.26532e+07	1.37188e+07	6.75274e+06	1.33851e+07	1.29922e+07	1.54671e+07	1.51106e+07	9.72215e+06	1.5971e+07	2.21997e+07	1.47582e+07	9.34836e+06	1.40019e+07	792180	1.4028e+07	9.62207e+06	1.41893e+07	1.43764e+07	1.44765e+07	1.53039e+07	1.56094e+07	1.41632e+07	1.54683e+07	1.23783e+07	1.42517e+07
M256T383			0.0246615	256.13	382.81	1378.24	3929.09	754.489	49274.4	1151.49	14898.5	4045.29	856.301	7745.35	2185.5	950.651	3311.08	638.302	4316.83	1304.25	694.033	21583.2	1089.96	8662.28	1324.28	1048.52	1062.73	2442.77	527.046	825.579	843.554	1070.45	733.361	1084.97	2440.77	29007.6	10342.4	1650.82	4488.7	1386.27	1215.33	814.705	2177.44	1113.13	1535.25	670.704	803.494	1171.87	1370.41
M857T391_1			0.0251229	856.907	390.906	4690.62	3359.59	1034.18	56658.2	628.385	9822.84	15161.1	1913.18	7385.58	3939.86	1573.8	6488.66	430.388	5188.25	778.503	516.811	22503.8	1625.74	721.836	1283	764.581	727.47	755.485	906.059	630.852	1204.32	755.282	1771.8	8531.26	1941.77	6246.55	10615	9269.04	1581.88	1056.97	637.079	795.386	982.467	584.513	1077.65	643.16	1221.68	712.592	3633.04
M282T223			0.0251526	282.015	222.883	1529.65	6101.94	1926.86	4904.41	1667.27	3374.63	1911.62	1728.72	1964.31	1613.71	1703.34	4258.48	1732.57	2781.13	8357.67	493.863	4715.06	1533.97	1499.13	1196.17	1712.61	4004.74	1799.66	1749.14	833.339	608.142	1929.87	958.749	4006.82	1653.36	1265.32	4064.05	2513.96	1757.12	1440.14	1402.71	1712.34	1839.64	884.647	1810.13	1722.94	1820.87	1299.05	2206.86
M281T27			0.0251808	281.166	26.8945	5516.43	14768.1	5104.76	2799.6	6590.79	4225.6	4540.14	6581.82	7361.39	16818.8	26853.6	20885.7	8936.3	18926.9	4260.75	24271.2	10435.5	5887.43	5485.01	20170.2	8511.39	3630.16	17778	15724.7	12980.9	6538.71	15991.6	6457.58	9608.98	2567.89	8093.44	8294.17	3965.24	11493.9	3526.67	8683.67	6293.75	9608.63	24606.1	20057.7	25325.2	13344.1	9888.35	3734.73
M545T481			0.0253866	545.172	480.676	2227.97	2159.31	2439.23	5731.3	991.842	12660.8	7673.77	1198.42	2956.61	2992.18	769.871	3702.88	171.037	9351.99	718.045	195.677	4354.73	2760.1	3750.22	1579.58	2177.42	568.195	1856.63	1135.4	450.855	209.18	1280.69	770.737	2425.94	2609.33	14928.4	7844.51	2563.86	4832.48	1461.94	390.648	441.334	2293.11	1601.18	2329.88	449.642	1160.14	760.482	3669.14
M546T478			0.025501	546.176	478.188	672.047	671.158	495.474	1598.99	165.327	2872.09	2504.08	369.295	1145.37	873.151	237.483	1154.87	131.277	2305.73	186.748	83.5656	1281.03	724.195	1102.23	512.531	658.87	179.273	500.498	164.462	147.4	92.8033	258.655	247.192	676.997	726.591	3328.81	1862.52	640.133	1233.29	491.216	690.561	140.56	734.612	316.462	673.918	191.827	212.535	334.708	1449.92
M197T23_2			0.0261008	197.062	22.6625	7481.85	3150.49	2350.63	3758.32	11501.4	2720.2	1924.25	8023.68	8666.98	1548.39	4969.23	1689.01	13809.2	1615.54	6460.3	9054.91	4125.08	4103.81	8038.04	1968.33	10535.1	4161.35	6109.15	9626.94	1545	1386.57	2095.1	1234.99	1309.93	10511.7	3329.96	4433.26	3467.13	1867.14	2645.76	2964.59	3127.25	6490.79	6099.14	3042.51	11338.4	1401.27	4742.53	4301.06
M115T164			0.0262142	115.014	163.648	4806.93	3182.51	1846.97	5037.04	19018.8	3620.98	3619.06	4178.62	9352.6	1435.53	2232.65	1618.48	1340.99	5076.48	2810.74	3577.41	3752.91	4505.06	2614.7	3137.16	8869.56	2308.91	9034.51	7332.43	1618.21	5962.59	7034.53	1617.37	2973.23	15115.4	5670.94	2926.16	1832.99	2654.2	3905.23	4744.18	4074.85	8709.36	10535.1	12042.4	13420.5	1262.43	10059.7	6668.45
M747T479			0.0265072	747.219	479.207	1694.41	897.554	891.547	4491.4	812.353	7253.31	4368.25	707.859	1719.59	1798.76	531.77	2170.31	44.8256	4258.9	328.946	140.907	1845.63	1897.19	2258.84	1001.11	1331.54	265.29	1247.61	856.813	338.546	88.8057	848.665	364.304	981.114	1555.35	7292.86	3111.39	952.268	2799.25	922.025	188.294	302.869	192.569	1308.22	1510.7	338.618	939.783	493.189	2239.36
M526T180			0.0265195	526.315	179.709	243.708	590.056	1419.24	1584.48	1905.12	9408.46	4470.67	4742.42	5899.7	7186.99	2551.26	1650.16	97.4383	5715.06	1706.64	161.968	5569.54	2372.5	1802.5	43236.9	2994.53	7390.99	2010.82	99.2328	262.391	368.423	5860.2	917.345	1751.29	2331.83	2497.26	4367.79	1528.59	21565.6	2402.44	19560.9	957.479	50242.5	1217.58	5947.28	24743	10186.6	7804.92	370.132
M506T173			0.0269659	506.326	172.897	543.887	577.87	320.766	2163.2	2427.2	2584.57	5022.85	2417.66	8700.85	4537.36	956.421	1642.53	129.766	4134.76	3827.83	28.8305	3218.92	13837.2	9158.26	5255.86	1109.53	8549.72	618.279	108.941	909.986	93.917	2201.93	3569	4326.47	1768.14	9713.23	7307.91	5882.14	9213.85	1262.97	7693.19	762.036	12285.7	3793.52	3337.52	4745.49	2517.76	2124.34	125.524
M453T26			0.0272735	453.127	26.206	16858.2	59269.8	37655.5	23526.8	26205.9	10757.6	16184.7	20494.3	20600.6	78536.9	11606.6	18949.6	6294.27	56379.6	26388.3	3975.5	32600.1	22552.7	5368.19	6791.74	68329.2	10713.1	91474.3	9335.9	7147	4293.14	18815.3	7210.34	14474.5	11167.7	35165.9	18975.2	9350.24	6744.11	80678.4	46449.6	72740.7	31665.1	62207.6	8448.89	126053	11053.5	27829.2	4119.21
M347T155			0.0275521	347.036	154.939	3715.53	1971.68	3144.63	3454.63	3794.91	6122.74	3886.72	2623.49	2971.85	2822.47	5941.93	3052.78	1956.36	4787.44	2421.24	2462.8	3954.87	2843.93	4318.16	3232.68	4961.75	2709.94	3737.16	3251.74	2875.87	1436.8	1705.65	2871.36	3430.69	3117.78	4670.4	4794.55	3613.98	3011.29	3072.21	2559.53	1161.67	3258.17	2384.11	3703.62	3001.98	2797.89	3821.48	2320.89
M810T52			0.0277384	810.467	52.2045	28720	28777.4	14522.6	14319.1	16526.2	29826.3	20632.2	10852.4	36435.6	9473.65	9604.73	28687.8	7079.95	22453.2	25204.3	424.25	16623.6	23949	35564.4	9721.79	9088.55	14432.5	8136.39	1692.78	5867.04	730.518	33439.2	15341	12116.7	40954	32025.2	26573.5	12314.8	32259.9	13500.1	22107.5	1990.86	34465.2	20105.6	22845.1	26785.3	23568.3	24200.7	798.084
M478T161			0.0281872	478.293	160.577	9424.74	23047.7	10517	16855.5	52305.9	64649.1	110339	30052	141207	61193.7	11016.3	23698.5	3675.25	79461.5	90781.1	969.732	120636	228597	189276	69206.1	18066.1	163199	13725.2	1571.68	22860.7	2177.13	34501.5	72616.9	88008.1	15451.3	209840	143384	151889	106241	12377.9	158682	14405.4	530197	79099.4	88207.5	90125.6	51832.5	40797.8	2409.96
M458T258			0.028306	458.262	257.829	1278.37	1076.95	291.843	55676.5	777.684	57770.8	37587.7	2229.18	3569.49	1722.35	283.642	9458.08	167.452	4081.28	326.684	0	15379.4	2393.1	11366.4	1733.12	412.518	344.237	574.729	100.709	99.1747	128.158	222.918	69.2742	14824.3	567.035	108322	21617.4	4797.22	4173.15	2525.94	799.146	168.601	3951.93	823.705	2474.99	142.237	314.658	644.741	613.892
M485T372			0.02871	484.733	371.502	3747.85	3857.12	1181.49	23371.2	949.144	23660.1	39088.3	3028.85	5491.85	4178.26	870.525	9615.05	1304.06	12977	1086.77	187.225	13704.1	1604.49	11969.6	3952.87	2383.46	816.831	4379.67	1066.82	640.454	642.588	685.992	640.872	2948.9	1612.99	34406.5	21964.8	5048.63	5958.74	1331.69	2263.91	761.787	3754.56	1368.6	4826.02	1255.67	1678.22	2042.71	6155.37
M483T46			0.0288277	483.273	46.017	31767.1	106375	10061.5	59826.6	33120.2	456507	344580	207073	993754	640278	181325	136139	14167.7	742776	152349	10257.1	408122	127504	884034	149812	13173.8	463906	33145.5	12573.7	26698.7	10117.4	196194	138787	54162.3	95636.8	1.08413e+06	403975	537703	1.66109e+06	72511.6	550944	30910.7	1.83291e+06	241913	308959	432299	115699	181664	10364.4
M556T153			0.0290075	556.318	152.805	14686.6	24008.5	3026.38	12986.8	59253.9	41628	94988.8	52083.8	270726	81265.7	14062.4	32342.4	8070.43	80563.5	86313.4	756.757	81911.1	472137	331617	129226	19749.2	257353	11317.7	1537.56	16745.9	1587.14	49605.4	94353.9	111769	26250.3	308075	213387	167586	235538	11149	219203	13665.6	333849	109244	61587.4	148741	57651.8	51189.6	1634.59
M516T28			0.0290212	515.819	28.301	0	3559.91	1366.07	2962.77	0	3226.22	3922.98	0	217.122	0	0	3187.77	0	2126.67	2613.21	5087.29	3090.1	0	505.34	2926.59	0	4291.04	0	63.719	1654.35	195.272	0	193.2	0	0	3735.55	3705.01	2262.21	3165.38	0	3991.7	2241.92	3142.53	2026.02	1487.87	154.242	1324.62	2091.47	2732.07
M249T43_1			0.0290608	248.582	43.242	58011.9	74152.8	69505.3	31063.6	37451.8	34673.5	58844.5	61809.4	85809.2	80034.9	133196	38197.1	87547.4	42593.1	38349.1	93782.1	61869.2	43397.3	52188.7	82065.9	49499	33315.1	55841.2	94690.8	110692	122573	119492	84861.1	90191.9	64426	71027.2	41694.7	47554.6	167224	63489.4	75529.2	116189	125811	124703	54165.2	44667.7	141052	94294.4	83090.5
M717T47			0.0293711	716.523	47.142	44679.6	104749	38232.9	68348.1	36099.5	124374	74733.8	29810.7	53717.5	48182.7	30861.7	43820.6	32815.3	80043	81922.9	2402.08	83891.7	61122.3	71106.5	38690.1	27637.6	41276.4	29829.4	13157	21948.2	4528.18	63951.3	116493	46444.5	66444.8	87173.8	78081.3	55803.7	90210.1	49420.2	85797.7	12045.1	142488	61304.2	106690	226559	68981.5	69701.8	3481.88
M688T133			0.029427	688.494	133.329	8043.11	9063.46	2684.01	6209.24	5220.47	16607.6	5449.96	4046.44	9515.34	3288.56	4371.32	4830.98	3772.15	11121.2	9504.74	258.607	7943.84	7034.75	15144.4	1952.51	3674.88	6636.72	3866.37	1146.63	2477.71	591.734	7902.34	8601.45	7722.38	7374.24	8749.25	10473.1	4984.12	7164.78	3702.28	10213.7	1567.19	9146.9	8589.08	7950.71	11925	9088.65	11268.9	483.137
M541T349			0.0296886	541.298	349.097	1187.42	825.662	527.862	139881	254.297	242558	35205.8	379.548	1509.45	644.94	178.083	1548.85	420.902	10505	426.603	82.5467	22484.1	1703.46	812.464	961.583	381.975	353.179	626.111	343.258	213.337	252.867	222.021	265.199	1991.29	519.896	49925.1	11109.2	397.585	2184.2	1021.33	449.82	255.547	905.595	342.555	2084.58	407.732	446.458	613.961	1686.82
M760T128			0.0297594	759.569	127.787	17275.8	58300.1	9608.27	17283.2	23539.3	21852.2	17868.4	23319.6	17813.2	28082.6	4925.88	22951.7	8300.78	25892.6	46015.1	565.274	24557	17918.6	19685.9	13359.9	25767.3	26309.3	5154.08	2372.5	20006.7	3992.27	21559.7	33218.4	23798	17712.9	30317.7	21633.9	25774.5	22442.8	10873.7	39515.3	12969.4	27918.6	23670.6	14896.4	43257.1	17359.6	19649.6	3266.72
M205T317			0.030154	205.083	317.399	3439.32	5603.03	1266.36	61065.9	3928.89	78524.6	30717.7	4460.85	7254.86	6760.36	1361.55	11610.1	1780.23	12508	2451.81	872.365	38865.8	4607.36	41940.9	5111.81	4571.44	2919.14	3537.11	1493.71	1074.62	937.433	2132.45	1079.31	9293.37	2574.58	87068.4	27484.9	4055.46	7995.43	5634.56	2899.47	1679.61	8051.18	2778.64	4724.19	2907.2	1798.15	2505.25	2017.23
M715T47			0.030235	714.51	46.517	27953.4	35361.8	16432.2	21557.2	27917.3	47942.6	26076.6	16853.7	52957.3	36490.5	27048.6	34831.6	14881.5	46387.3	39935	1284.23	31578.5	33499.1	31664.1	9880.29	23920.3	10353	25576	3350.99	11374.3	4955.92	41448.8	35353.6	26025.8	42612.7	27985	55069.2	30049.3	38596.6	17594.7	32105.3	5181.97	48530	27160.6	30418.2	30958.9	35049.1	41930.4	2655.59
M624T410_1			0.0303863	623.808	409.852	2190.8	3102.92	587.895	46990	275.275	9910.88	8213.47	1433.09	6582.85	2310.36	698.478	5201.97	205.952	5414.4	1045.41	345.422	18346.1	885.626	376.736	1148.81	453.005	542.568	430.556	435.257	374.438	573.909	451.645	671.206	3076.24	1741.49	17607.2	9557.98	4595.7	1547.85	717.034	555.93	420.511	685.907	402.431	636.299	379.005	708.114	485.869	1656.22
M258T355			0.0304782	258.182	355.283	2745.19	8014.48	1601.9	20134.5	1582.86	23672.7	22572	1631.41	3319.74	2000.41	1511.08	8043.27	1617.05	3484.97	4583.42	920.045	25810.9	2270.95	52841.6	3225.96	1239.1	1521.91	1736.57	1446.7	984.505	1111.3	1357.96	1123.14	2983.65	2069.8	116305	6625.09	4298.53	4486.44	3876.78	1205.01	2057.18	3686.12	1473.43	2469.23	832.665	1428.27	1903.57	3376.75
M736T160			0.0306816	735.524	160.273	3329.08	8287.14	1596.02	3651.78	8552.7	5786.37	3934.35	3424.45	5251.02	6417.57	1310.52	4130.12	1371.38	8015.68	7222.42	548.042	5878.94	7098.58	4110.69	2761.78	4742.6	4922.64	5682.87	1120.21	3633.47	1105.69	6741.63	9106.93	7342.07	5550.96	7149.47	6294.03	6674.34	5442.3	3052.35	7039.23	2774.85	9567.24	5710.03	3584.44	9973.41	3512.31	5470.16	549.789
M577T405			0.0307075	576.758	404.852	545.264	1751.1	1592.24	601.774	781.895	593.06	915.545	1162.24	1149.37	1819.96	1891.81	1370.38	108.543	1289.32	1832.29	1002.36	1538.48	926.652	391.893	710.335	1195.98	1659.46	954.2	791.109	1546.76	1019.45	1290.85	1326.09	2358.23	1257.31	1050.19	554.952	2289.58	1271.57	1077.64	930.144	1379.6	694.025	871.096	861.764	873.303	1500.04	1212.79	1523.74
M486T371			0.0308232	485.736	371.4	679.89	669.788	342.026	4220.09	105.248	4323.7	6135.5	442.78	789.635	699.094	255.592	1506.76	13.4104	2267.26	185.153	144.979	2447.16	297.144	1826.2	731.379	329.175	179.985	552.244	92.5513	90.6596	166.351	172.904	85.797	551.884	330.016	5719.33	3508.67	1008.02	1043.55	342.44	380.9	75.2998	589.28	192.543	699.861	182.84	259.47	455.107	845.186
M478T43			0.030868	478.26	43.064	7193.44	13827.8	3944.13	4682.71	18753	5646.74	3358.11	16178.7	59931.2	10801.5	10689.5	8993.47	2000.16	7111	23807.5	1776.47	14355	42845	29572	11302.3	7729.72	27757.8	9562.35	3520.56	8739.06	5655.31	17438.8	6474.37	7590.21	16105.1	21541.1	11783.5	10025.5	9894.66	8260.51	10124.1	10476.2	17272	19029.1	13864.8	17208.3	10136.1	20615.2	3223.51
M167T352			0.0309642	167.043	352.032	10147	14628.7	25516.4	22095.3	7932	24565.3	8999.58	5064.43	10652.1	5979.16	22725.2	13123	5519.7	9645.29	12171	4011.52	8884.76	9309.68	10731.4	3658.99	5972.63	2019.11	6273.05	9032.96	10209.7	15696.2	9771.33	4363.99	10441.1	5777.93	30211.2	18812.5	8399.5	7690.16	16903	4144.17	9984.65	3794.05	5869.31	4220.29	4336.77	8479.65	7260.43	12628.4
M341T72			0.0310396	340.959	72.0215	1910.95	4101.29	4807.29	11112.2	11384	10596.4	11948.1	10021.5	27373.2	3492.79	13839.1	4233.48	1518.61	28124.6	5639.15	85817.6	9592.23	17602.5	21974.3	38176	16116.8	4480.26	20908.2	15980.4	5828.04	14815.9	15144.1	6625.84	5840.89	21209.1	22266.7	8451.45	6761.2	18662.2	19588.7	7399.92	8900.54	43228	27404.2	36393.2	46023.5	4172.75	18504	5209.97
M221T246			0.0310871	221.093	245.67	704.092	2085.54	4169.38	26373.7	2214.47	79240.3	19042.4	1175.44	1122.3	718.617	1818.42	1304.36	911.11	1982.46	1316.09	2628.08	9404.4	981.61	15500.5	1496.55	1428.68	1278.83	1669.09	850.93	1183.79	1067.53	2533.09	772.73	2775.3	2101.87	51715.1	4095.18	1848.16	2034.86	2607.64	1348.56	832.691	4400.26	747.12	844.105	1026.09	1643.69	1354.46	2985.17
M135T38			0.0310906	135.02	38.375	3436.06	11061.8	4952.58	2962.81	10420.7	6549.7	106848	2867.39	90168.4	77041.9	2253.66	7320.64	9064.33	20196.3	365357	14059.6	179701	22156.5	25246	4209.73	2265.21	3465.31	36738.9	32885.1	299733	70090.7	43366.3	449468	3142.98	41982.5	10992.9	10405.6	7669.86	183397	18054.2	8614.53	6104.2	94137.6	8412.32	8486.28	8705.9	1735.42	8152.39	11118.7
M671T130			0.0311237	671.468	130.252	15058	47111.3	7869.61	23479.1	19746.7	25109.6	32595.7	27711.8	33386.1	20672.6	17532.2	25456	11462.2	30547.1	32609.6	620.559	28693.5	24998.7	37140.3	13975	20460.8	32071.2	15248.5	1684.95	8809.88	1831.43	30573.7	34130.9	24504.3	35833	30492.6	33214.6	34226.5	31078.6	5431.32	37089.6	5479.15	36566.3	29255.1	29418.9	38878.7	34865.5	28225.6	950.817
M147T154			0.0311331	146.866	153.678	19940.1	18784.2	30155.2	28836.9	23047.1	24300.8	17238.2	19332.6	11759.3	20614	18863	17422.1	30496.3	25683.7	13201	29484	21806	12087.7	12729.5	9842.37	35621.5	9411.24	28781.7	22385.8	35281	50047.7	32418	21566.3	17607.2	21047.8	12790.5	19544.8	22395.1	13612.5	8946.45	20193.2	24288.7	11652.6	23858	15073.5	14635.7	15418	11606.1	36342.8
M672T131			0.0312336	672.472	130.556	7010.5	18884.7	3302.17	7905.18	8890.69	12291.7	10831	11933.2	16028.9	8955.04	8109.38	10924.8	5007.08	13650.8	13266	334.288	13185.8	12945.8	16779.8	6394.35	7751.74	18587.1	6408.58	906.894	3543.11	1177.87	13126	14619.4	11350.5	12009.4	13271.1	14047.3	10118.5	13239.6	2669.63	16439.5	2332.1	15918.4	15043.3	15669.1	17321.5	19383.3	14297.2	547.471
M144T23			0.0312661	144.03	22.8255	28324.6	32967.7	13325.8	29776	56599.4	30656.6	18498.6	67384.6	52007.7	3114.31	76895	10739.5	40114	18409.1	56097.1	81599.6	47231.2	38789.7	29116.5	17892.5	78967.7	48784.9	56005.6	43526.6	7753.57	9673.32	19827	4763.81	4184.84	88135.4	23328.8	47796.4	31434.1	21023.1	6213.41	20960.5	21337.9	33102.8	43368.3	29864.4	86056.2	5329.55	43575.1	32040.1
M277T310			0.031357	276.853	309.941	1665.96	1475.11	4084.68	1457.54	2534.03	1464.72	2274.48	1678.31	2057.46	2193.86	2892.23	3084.66	2031.27	1636.14	981.263	1590.89	1688.3	1413.95	2942.86	898.957	1463.58	1232.6	1533.34	1685.82	1794.28	1598.47	1816.46	1026.2	1504.26	2151.68	1234.32	2788.43	2293.96	2174.91	1650.63	893.478	1638.03	1310.97	1617.21	1314.27	1162.07	1436.97	960.497	3845.72
M588T155			0.0315549	588.262	154.746	2194.16	17551	1344.92	3793.16	9573.91	7978.48	11039.1	19628.6	52605.7	27769	6397.69	8320.36	1194.82	11086.2	17480.1	484.056	16563.6	30156.6	19215.3	31257.8	6465.28	32769.9	2016.88	828.093	4802.74	965.477	12372.9	19781.8	18968.3	6084.72	61455.7	19386.9	15640	28318.3	4723.28	38463	3252.93	67631.1	27301.9	13488.6	35295	12310.9	10710.3	788.765
M196T54			0.0315972	196.011	53.846	41091.4	17335.5	23193.5	22458.5	89901.4	27424.4	83067.3	38960.4	34037.6	14396.3	2666.86	16290.6	16487.1	42202.5	18556.8	30586.2	12678.4	36909.8	49723.6	11479.4	56555.4	18937.1	58283.8	28609.8	10176.6	14355.3	20535.5	10501.2	15853.3	30718.2	33794.3	57350.9	20020.8	28759.4	21682	15746.8	10865.2	26281.8	28729.1	49895.3	18316.4	11828.2	19924.5	18678.8
M243T22_1			0.0317053	242.93	21.6795	1582.44	703.7	1057.15	7649.85	3656.65	3649.8	2569.65	5453.6	5494.14	9472.05	1632.62	4087.14	3204.6	12235.1	3180.54	145.01	9421.76	17994.2	261.023	1599.18	6522.58	2091.98	10381.3	101.516	696.809	243.772	2807.72	358.205	16384.2	7713.42	1370.5	16391.1	8007.62	5115.57	2447.56	9534.56	1040.23	1321.91	4995.37	3341.72	3010.03	2123.56	2760.23	1093.94
M136T24			0.0318357	135.98	23.6425	127449	86112.8	8866.66	189114	366929	643271	319833	551583	952703	6187.3	106353	15734.1	51308.2	143501	223780	583550	502025	117795	497639	348641	515084	108103	1.80338e+06	1.00831e+06	3796.79	172971	173715	7528.03	6723.03	458155	790457	100663	53010.7	563633	29814.8	250494	123513	1.12636e+06	791928	376107	3.95694e+06	10161.1	621027	45735.9
M970T371			0.0318686	970.477	371.452	2867.84	3511.74	1119.59	59148.3	990.216	49147.7	64987.9	2653.82	4309.85	3480.46	906.79	9247.5	155.393	11931.2	1113.81	354.819	17132.4	1262.87	9438.58	3649.02	2026.48	784.048	2105.97	876.29	707.19	904.184	738.15	821.037	2754.58	1703.14	56554.3	23288.1	4696.73	5117.62	1779.95	1809.93	720.281	3162.62	1340.31	3487.7	1783.72	1331.43	1647.03	5924.85
M290T42			0.0319185	289.983	41.714	18862.4	8882.35	40068.3	12395.7	30223.7	11503.3	10031.2	78336.1	343934	17115.8	74338.2	23827.7	2686.53	14554.5	24690.1	30263	11309.2	99069.2	31950.2	14007.2	131875	13082.1	72198.7	57760.5	9387.36	24029.7	88605.5	4449.86	4957.81	93788	17708.9	22380.9	7247.69	10720	17859.4	14667.8	59636.1	27561.3	157673	27916.5	517388	7642.37	103177	48444.3
M173T156			0.0320406	173.005	155.653	3332.94	1942.37	3124.55	10643.2	10047.8	16166.8	11677.7	3121.44	7515.18	4521.64	4903.15	3815.83	684.939	13098.8	1711.71	3231.19	11685.9	4487.93	7116.5	770.564	5999.76	1823.88	4056.76	2017.76	1501.61	2679.75	2408.33	916.046	4712.18	4711.11	6943.4	15335.4	6056.09	4695.62	3253.01	3817.37	1945.81	3354.01	2558.32	7515.24	3825.34	4194.47	3085.38	2586.62
M167T223			0.0323267	166.984	222.848	2702.84	12652.4	6449.06	9682.46	3608.51	5867.14	3321.82	2449.95	3411.79	3772.76	2429.3	13061	2115.1	4908.86	24140.6	6001.09	8444.4	2598.08	3151.96	7907.43	3231.42	13845.4	3038.34	2382.84	2900.53	2241.26	2797.52	4192.09	7405.03	2603.22	3290.52	5816.58	6661.62	4482.2	1827.62	3722.47	6605.6	3453.11	2875.16	1964.01	2229.2	2557.23	4706.72	7217.05
M177T45			0.0326274	177.092	45.46	6582.34	9593.32	10290.8	8102.56	15681.7	1022.4	10911.6	11209.1	19723	10793.2	10061.8	12009.9	8822.64	5669.6	15306.4	8782.78	11346.5	11483.2	8856.92	14042.2	12927.8	8183.06	12550.5	13322.7	9861.53	17963.9	6448.1	9112.51	15534.1	7964.23	12151.3	5219.46	4067.98	11302.7	13789.6	10719.9	12436.1	17037.1	14965.2	34944.2	13383.3	72198.5	37331.2	15670.4
M531T24			0.0328056	531.354	23.636	14086.9	47253.7	7583.69	4375.6	13698.3	13526	30233.9	17469.5	12959.4	9827.06	317527	16602.1	100167	51125	99739.9	9894.19	9082.05	20475.9	20296.4	11924.1	4639.51	37452.1	2978.49	211712	79401	23238.2	13479.5	115328	84477.7	6235.44	21128.7	27685.1	24402.2	57477.4	5317.9	73740.8	20290.6	191853	37222.8	31272.9	27755.9	20782.2	66255.1	2630.74
M337T159			0.0328653	336.898	159.232	2965.01	1712.92	1315.06	1843.49	2016.6	1620.39	2201.56	3095.83	2000.75	2218.16	2277.86	2463.38	4859.2	1525.53	2345.28	4466.14	2045.59	1445.62	1865.2	2100.68	2032.95	2081.25	2731.33	3728.72	4288.53	4406.57	2412.9	4944.85	2240.42	2691.25	1395.68	2679.82	2608.04	2564.94	2607.03	1826.13	4297.67	1720.47	3815.08	1912.55	3522.81	1815.74	2121.74	5789.81
M715T132			0.0331053	714.51	132.37	17442.1	23405.9	6684.4	17324.2	20465.1	26723.9	12909.4	15163.8	13990.9	13436.4	14659.1	19959.1	5717.68	20914.1	18422.3	635.44	15981.7	22815.3	22768.8	4517.88	9379.52	14893.2	12437	1089	8834.96	1155.88	29407.8	23950.6	12542.2	24076.4	14870.2	18952.7	13710	15563	9627.37	22549	3185.78	20251.1	17705.9	21582.6	25434.8	19720.5	25354.7	1042.36
M219T301			0.0331933	219.099	300.67	3370.28	4780.6	1597.81	109513	3658.85	158480	69572.1	4631.66	8784.78	4146.64	1012.48	16281.1	1927.64	11503.1	1508.05	726.824	40918.6	3749.99	33267.3	4220.71	4762.94	1452.32	3369.44	1132.97	1093.25	1018.17	1449.4	796.304	6115.13	2093.51	176343	39244.5	5832.3	10620.2	4495.8	2833.21	1001	14556.7	2711.94	6323.38	2363.38	1507.67	3331.13	2886.5
M346T36_2			0.0332768	346.057	36.246	3648.78	12438.9	5303.32	11488.8	6531.53	11778.3	6261.51	2948.35	11432.8	3056.43	2773.47	11530.3	2480.72	12140.5	8082.92	2377.7	20116.3	6932.82	4197.71	10889.4	5217.48	7766.4	7367.26	3870.93	2736.74	4625.29	2107.35	6932.88	2858.8	3975.37	10238.5	15527.8	12357.2	7629.37	4638.76	8947.9	6087.67	17791.8	15916.2	3432.8	5354.68	3002.97	8178.25	11706
M120T276			0.0333098	119.976	276.298	2566.47	2425.16	2412.35	6903.47	2705.81	7115.04	7309.12	2302.79	3230.79	4536.26	2788.46	4214.01	1493.2	6309.29	1093.4	846.629	6954.48	1500.99	4805.72	1931.12	3683.39	1395.42	3067.11	1496.72	1566.52	1782.74	2167.04	1292.05	2914.54	1832.78	2207.14	10279	4673.56	3991.96	2330.75	2938.18	1379.7	2771.82	1663.63	4678.08	1695.82	2709.37	2111.48	2783.51
M288T42			0.0334169	287.986	42.297	3072.07	10646.2	15290.7	11261.4	23129.9	72354.7	39857.7	18706.1	50818.9	15084	13190.9	12113.7	3377.01	17678.7	33402.7	332089	37503.3	10795.9	18977.4	81313.2	26376.4	26413.8	94465	72227.1	23854	40727.3	11740.8	12643	9320.62	25621	17097	13814.7	5808.77	43953.5	49498.5	52218.2	40747.2	48925.6	51723	45624.1	65637.4	17866.5	39292.5	19232.8
M65T23			0.0335806	65.0173	22.986	46803.1	34536.8	14723	29925	79428.1	22546.9	10448.6	75932.7	70829.9	4301.61	92554.2	20216.9	126408	11877.3	56584.5	69803	36194	53047.7	88090.6	66772.9	97887.1	35218.2	97661.5	144638	5900.46	28706	35482.3	4816.95	3057.82	87932.9	29494.8	33587.3	26543	14584.8	10789.4	19786.1	29576.4	47707.4	72882.2	48921	152525	5346.78	49371.9	45923.4
M664T154			0.0337886	664.192	154.376	526.894	2649.64	660.731	1300.41	1801.84	1763.59	1763.89	2414.85	4462.91	3841.28	1018.04	1587.3	516.412	2314.58	2165.62	380.056	2472.69	3279.05	2798.24	3318.03	911.786	3750.74	701.751	432.999	909.328	488.402	2049.51	2661.94	2295.61	1138.01	6768.07	2937.46	2268.32	3712.08	1291.44	4485.98	1009.38	5730.44	3320.47	2114.84	4226.77	1939.88	1862.98	462.74
M372T298			0.0338636	372.213	297.697	887.757	2371.14	473.087	25949.3	1157.05	6859.55	3750.92	1000.23	2100.47	1132.87	775.435	2168.14	626.854	1664.21	879.6	302.7	4931.76	533.853	15005.5	495.48	943.659	595.749	942.899	537.199	685.08	387.398	422.459	660.116	2254.74	502.449	51354.9	5660.95	2681.81	1013.1	1623.57	620.45	478.499	1531.54	494.741	772.837	1510.41	489.738	1137.79	625.093
M496T371_1			0.0339231	495.724	371.199	1182.28	762.649	316.71	1728.87	231.739	2395.99	3492.08	586.209	883.989	851.865	417.62	1279.95	21.8184	1523.39	276.64	19.7418	1639.49	332.278	2763.91	711.843	277.663	192.749	315.532	67.7086	167.317	223.089	174.672	89.7641	348.941	382.764	4364.69	3788.29	798.477	869.935	1201.7	405.601	126.999	858.991	372.575	723.592	109.822	463.453	392.04	1144.56
M906T337_3			0.0340488	906.361	337.006	2188.36	1579.75	2268	2048.93	1891.48	1636.15	2146.94	1713.24	2499.84	2547.12	2328.73	2245.28	1266.74	1722.71	1356.98	438.382	3827.51	1920.71	2871.64	931.8	527.949	1960.36	1509.14	1364.91	925.747	492.866	1328.81	1117.18	2401	1219.56	4640.23	1072.19	1287.56	1481.39	1554.66	897.361	1543.04	1352.16	2479.74	821.419	2006.37	656.768	1273.48	2396.12
M705T44			0.0346198	705.472	43.8005	64631.4	17597.5	17439.4	29168.7	28262.2	57377.9	16720.2	58381.5	59712.7	26056	28637.9	12129.9	23081.4	37220.5	26697.1	0	34009.9	22376.3	158758	8418.45	17318.8	23355.3	15421.5	4787.48	3438.17	1093.72	104426	42121.2	9470.39	84238.7	91984.4	33736.4	15005.3	33896	21290.4	47820.9	4953.29	100619	84486.1	97583.9	278792	63401.5	120354	242.974
M150T208			0.0347596	150.042	208.11	49387.7	2083.43	842.997	808.725	56372.5	1436.6	30416.5	944.292	1256.59	3312.32	476.638	57288.7	60302	2446.28	1033.91	1208.47	4027.7	513.817	57699.1	1007.87	698.706	55719.7	59645.5	54386.7	556.833	556.138	910.611	63942.6	1018.17	60820.4	902.972	6059.78	2838.29	61006.2	62841	61555.3	55425.7	63881.8	56287.2	59510.3	63181.2	63315.9	683.324	4865.13
M81T85			0.0350286	80.9652	85.372	16105.4	39845.5	43167.4	107852	54463.9	71800.2	17321.2	68874.9	73211	61314.9	81670.5	79412.6	22884.5	51417.2	26931.3	16632.9	117619	39841.8	20841.5	15333.5	107830	29311.3	111299	42533.6	20329.6	48168.9	59944.3	14950.4	18545.4	38728.1	39536.3	158007	73379.9	19079.3	67086.9	24410.1	67516.3	50057.6	53505.7	69558.9	94769.1	21877.5	112159	44791.7
M702T400			0.0353035	702.381	399.621	1558.8	6296.06	637.744	25209.8	453.503	34627.9	123082	2768.31	5010.33	2619.14	399.581	19645.6	267.45	6759.55	1051.41	218.117	16609.3	966.77	78508.1	7980.12	619.313	524.372	1550.94	353.129	281.086	356.818	477.397	295.088	2476.22	868.183	123880	23641.3	5083.64	19537.9	2691.04	818.741	579.092	2316.18	748.681	2702.25	299.159	674.182	1324.4	7207.62
M136T85			0.0354581	136.008	84.9915	153213	175463	343032	1.16143e+06	486568	306143	61758.2	575053	512321	468763	802698	964827	42138.2	441188	97394.5	26773	1.23967e+06	246196	164502	58432.9	1.10565e+06	109217	1.09373e+06	162811	73132.9	169201	269198	20447.9	40884.4	265505	65361.9	1.94738e+06	756149	81783.5	277740	176311	44256.9	194352	177651	724083	227314	119131	527535	380733
M717T131			0.0354863	716.526	131.402	46168.8	85885.1	17280	46083.9	34132.7	69448	42165.9	34117.4	79335.1	27710.3	25469.6	36886.5	22892.3	64604.6	53603.2	1074.85	53929.9	50101.4	75161.5	28345.8	28528.8	38322.3	25533.8	3447.95	17778.8	1726.28	63550.8	75105.1	43712.2	47881.2	80376.4	57317.2	35953.6	51542.6	10779	77541.8	6986.92	77341	63768.7	59553.2	113157	61791.5	79837.9	1514.49
M391T43_2			0.0358307	391.226	42.9415	87156	1.14383e+06	117341	250809	834531	404547	276600	1.16704e+06	1.01038e+07	272925	237959	539250	39571.9	136847	988152	8527.99	495140	3.33257e+06	741048	288833	231491	2.51559e+06	196349	29218.8	515531	43731.6	780660	303155	94117.1	427624	8.2629e+06	386766	294914	482891	553851	2.93505e+06	175384	1.97296e+07	4.17685e+06	2.00039e+06	3.56702e+06	135850	1.36189e+06	50897
M796T131			0.0362012	795.556	131.075	49116.6	47624.6	34060.7	43472.4	32950.6	40355	44921.7	51352.1	32841.7	53580.3	47937.4	43585.1	51361.7	47822.5	43243.5	3801.39	45455	37552	39739.2	31639.2	41779.1	34155.9	37610.1	15644	32078	3236.54	52191.7	54998.6	35017.2	55725	37771.5	44516.5	44955.8	39639.7	46489.3	36767.3	17867.7	38399.7	39802.4	46752.2	46986.3	66047.2	56589	2741.1
M375T259			0.0362311	374.992	259.088	12440.6	29578.6	35446.4	24288.2	33200.3	22785	32451.4	45817.8	32504.8	35484.6	30779.3	46817.4	28249.2	33878.7	60685.2	36526.6	32912.3	46253.1	28505	33160.9	59514	26702.2	53969.6	26423.1	75038.4	35322.5	55513.2	40200.1	31453.7	37041.7	33741.8	44920.9	46965.3	48770.3	31816.3	56871.6	36576.1	36463	35410.6	60502.2	38123.3	39301.3	53433.1	37591.5
M772T398			0.0366976	772.338	398.383	917.982	1414.74	987.669	28762.2	544.344	44430.2	8347.74	793.013	3479.27	1072.15	404.377	1451.69	570.453	3681.11	752.423	326.867	6916.27	696.675	3733.12	1247.79	751.376	423.981	1639.71	554.421	884.526	518.54	522.547	543.805	1827.4	1094	14966.8	4565.86	1772.51	2396.22	960.659	1163.16	336.028	1574.14	646.694	1650.31	380.511	683.397	773.735	3240.41
M341T42_2			0.0370054	341.269	42.1765	8375.37	16177.5	4458.5	5121.3	7504.85	6221.84	10749.4	15771.4	9763.98	17091	10867.3	7386.68	7711.2	8527.97	13604.6	11620.5	5890.7	7531.59	4549.9	27054.6	9907.67	23741.3	15331.3	30419.3	13002	30387.7	8176.31	14086.7	15168.7	5154.48	15508.2	5365.94	11055.3	11692.4	8471.26	13048.9	16887.3	6206.11	12784.9	7792.44	7983.26	12439.4	7460.79	19548.2
M253T157			0.037184	252.942	157.175	7784.67	8618.69	9154.79	9618.36	7560.81	9648.05	10045.8	9625.05	8175.54	7211.67	9154.58	5492.34	10664.6	9370.5	8734.68	7506.47	11438.9	6624.43	7685.2	6325.49	6315.54	6592.99	8251.47	10158.4	10422.9	9107.28	8232.91	9249.12	7946.43	8172.47	5407.46	10193.3	7992.02	8582.04	8028.17	7657.07	9319.22	6830.7	7863.52	7345.45	7619	7158.74	7619.72	9270.26
M643T414			0.0373058	643.343	413.861	728.594	3483.36	648.16	38905.7	560.808	25884.1	27404.1	1730.42	6994.83	5532.66	316.608	6597.69	181.641	3980.18	678.052	263.033	18291.9	1055.31	8972.55	1339.67	2173.75	435.277	865.825	322.162	341.144	556.204	894.123	321.871	2809.01	1556.64	25865.7	16179	1622.2	4563.8	1247.64	599.677	363.753	2336	887.986	3056.32	440.38	675.491	1592.78	4110.01
M95T117			0.0377247	94.9805	117.018	160230	963998	232566	267196	718490	266077	540964	666071	482032	231880	736535	171319	578949	959209	217710	664118	303087	138917	400376	588052	622843	1.01761e+06	312786	823062	649881	568778	479625	224419	221133	192600	223182	537591	251987	621797	580876	540465	627771	686020	835745	526826	824248	537768	455521	644902
M907T446			0.037789	907.458	445.695	690.015	4131.22	368.371	9861.34	654.074	30766.3	26914.6	794.189	3164.74	1863.17	368.677	5152.58	953.052	5554.2	603.995	251.837	12529.3	739.037	8144.12	1153.33	734.514	361.06	1376.05	416.456	481.675	361.848	452.834	406.267	1525.19	699.455	20846.4	6454.67	1726.87	8221.09	1066.55	956.681	468.63	649.246	425.174	3349.86	949.739	586.748	837.273	3493.19
M342T160			0.0382195	342.239	160.474	2590.91	39615.7	3272.88	97875.5	2990.56	214854	153659	5459.58	4569.31	4166.26	635.753	14900.5	2140.92	43675.3	1471.73	2994.81	87823.3	1002.99	52898	10368.5	6410.63	6362.05	5762.64	535.672	1432.34	1372.38	1862.61	3106.77	168460	1745.18	507763	96990.4	128945	32825.6	2689.19	8265.29	2948.93	23971.7	3034.14	80523.8	3580.8	4090.49	11257.7	2966.25
M508T172			0.0382762	508.341	171.977	355.998	624.33	307.53	832.211	1561.51	1658.53	1601.18	2894.79	10209.7	4927.14	777.91	1194	197.49	1780.31	3296.92	37.561	2070.9	6641.81	3356.99	4791.94	878.027	5885.66	574.521	177.7	875.332	335.031	1669.82	2272.46	2409.72	1818.33	6371.81	2498.36	2150.74	4458.2	989.786	3779.8	949.831	11529.2	2948.12	1951.88	2647.05	1095.85	1267.28	359.083
M163T85			0.0383135	163.018	85.065	104689	125464	242392	784064	361013	206365	41018.2	369669	387465	299889	591339	693352	30061.2	304998	74239.1	20722.9	833945	180950	112002	18777.1	728949	83629	753979	113099	54055.3	120578	187416	14083.3	27704.8	179831	50057.4	1.41244e+06	565971	58421.2	197797	133991	32998.2	148410	139111	514848	159281	82029.2	370065	274458
M245T362			0.0383237	245.078	362.345	1337.96	5700.72	1218.53	4071.17	3506.59	2983.14	3616.06	2670.23	3914.08	1723.35	1945.92	3353.85	2909.07	4626.96	3803.15	1467.75	4449.46	2601.73	915.396	1307.8	2817.43	637.05	4673.59	2444.31	1299.67	964.17	1301.32	1536.14	5314.39	1737.85	2537.93	4457.58	2624.63	2013.72	3484.38	1015.66	710.896	1309.33	2146.43	1900.42	2489.76	1086.14	1005.41	1391.48
M102T265			0.0385911	102.019	264.659	2697.48	3308.41	6489.47	10953.7	15044.8	3018.99	2482.67	16410.8	14933	2824.83	36423.3	5842.84	588.851	3574.78	5595.72	683.595	5206.81	15305.2	1445.07	1217.2	15688.3	1541.36	20883.9	7299.58	1205.8	7327.04	8518.88	649.07	831.157	8583.63	3122.69	11176.7	2426.85	1207.58	5906.71	2464.31	7641.59	1445.72	9277.83	4974.65	22453.4	1870.65	10143.4	3659
M578T152			0.038638	578.302	152.303	1965.16	11452.6	2646.61	5162.53	10699.7	5006.26	10856.1	4521.38	15104.6	4631.94	2213.28	3435	615.398	6565.66	15407.5	400.477	11030.6	25524.3	17364.5	3307.94	3096.68	4644.78	2265.29	633.273	4402.63	813.654	8609.53	6249.69	4880.37	4944.89	26668.7	19717.6	15347.2	7172.42	2749.18	10544.4	5392.17	21397.3	7725.6	7343.19	16151.8	7442.9	7687.23	549.857
M856T391			0.0388077	856.405	390.776	4560.99	3389.27	1136.06	69508.6	472.771	11055.9	16656.3	1932.89	8267.68	4493.54	1809.56	6869.26	338.265	5532.3	845.983	318.246	25570.7	1711.99	1278.08	1375.95	645.049	819.233	657.553	1222.03	474.179	1211.52	650.735	1802.68	8816.11	2300.95	5775.76	11390.5	10478.8	1882.59	1291.13	601.655	590.942	906.193	529.284	1053.21	571.746	1084.49	754.567	4398.78
M595T44			0.0390008	595.494	43.511	11102.1	68699.3	15308.2	22621.1	65643	15664.7	30939.2	31846.7	28268.5	133261	5778.26	35637.7	3530.83	60064.9	29453.5	263.517	41311.5	77641.6	5546.44	16853.2	15614.4	10113	6881.78	4312.15	23274.6	19197.7	24711.5	28950.3	57231.7	28406.9	41847.3	30452.9	25267.3	26749	14205	84774.2	52509.1	29030.4	40381	29100.7	90284.1	10881.3	27161.7	8018.91
M761T337_2			0.039069	761.365	336.993	850.311	966.482	2969.09	1890.46	1355.31	1773.55	2595.62	2308.54	2042.2	3040.28	2193.39	2681.11	1015.52	1580.44	895.303	441.348	3289.47	960.857	839.29	1429.65	1559.54	1271.68	2065.6	399.393	774.523	872.317	1413.87	1201.15	1134.92	1943.06	3422.17	1352.58	1014.17	1861.58	2200.18	1549.16	1586.26	1451.17	947.642	981.07	2470.65	1498.54	1795.28	2344.35
M797T131			0.0398771	796.554	130.684	16497.1	35572.7	12251.1	20384.1	16659.8	18168	19974.2	20223.1	14088.4	17842.2	15148	14900.3	18065.6	21895.2	24007.8	1597.94	19355.2	21066	18014	13209.1	16784.9	19715.9	15337.9	5982	13878.6	1779.95	22712.8	24225	15027.6	22413.8	16689.5	19356	15818.1	16738.6	19350.2	15409.4	9236.94	17226.2	18822.3	19681.4	19393.2	25443.8	34381.8	1450.45
M417T43_2			0.04	417.241	42.546	30627.9	338400	74835.1	67839.9	345492	140374	273275	525482	2.99504e+06	271734	201159	491482	13043	110622	202877	20430.4	210501	3.98111e+06	1.37393e+06	111782	69916.5	1.05608e+06	66843	52339.3	308186	42003.1	416404	123124	64445.6	222734	3.33008e+06	228964	205984	366149	421254	1.50053e+06	65319.9	5.78775e+06	1.19645e+06	756431	1.48675e+06	124353	419933	46249.7
M150T24			0.040183	150.042	24.339	3548.5	1002.69	2021.85	3450.7	5933.18	3019.63	84196.3	3807.32	6629.74	528.013	1603.04	75482.1	105210	1784.07	6367.53	7616.64	3268.71	1576.89	3051.3	2120.28	5625.13	2623.19	6262.69	93242.5	75100	96275	98751.4	96136	99070.9	95794.7	87952.8	3611.63	1013.22	84200.2	98308.9	1196.35	88563.7	2147.36	4146.53	4566.2	5261.91	92844.2	4299.41	98836.5
M73T163			0.0402658	72.943	162.521	2696.52	3374.44	3439.45	1278.33	3322.99	1461.17	2045.5	1467.3	2332.1	2787.82	2002.07	1315.73	2606.11	1797.11	2514.4	1201.63	2014.65	4594.06	1889.91	1813.68	1457.91	2638.52	1477.42	1998.34	1540.7	849.097	689.12	3162.83	2865.2	2292.01	2176.47	2190.46	1214.14	1871.7	2028.2	2519.89	2255.81	2526.45	2845.06	1679.42	1679.08	902.982	598.726	2684.38
M262T341			0.0406158	261.992	341.112	458.896	570.769	1366.3	3839.69	1826.69	4152.53	2584.79	625.255	1510.19	1173.79	2279.74	1247.98	87.2684	2220.41	756.721	312.341	2477.55	1454.1	1351.98	353.475	773.084	182.166	1015.76	597.49	592.603	666.954	721.421	110.081	250.846	637.953	4100.21	2152.63	588.864	811.293	1482.28	410.339	640.008	590.4	821.346	595.587	583.552	603.487	490.617	939.667
M146T23			0.0406297	146.047	23.12	26761.6	9512.19	5680.43	9863	52551.6	9078.78	5876.99	29658	30141.6	1151.99	34792.3	5020.93	18831.2	4691.15	20743.5	28606.3	12709.1	24717.1	16547.8	9474.19	40407.4	12946.1	40864.7	54244	2329.78	4486.64	13349.1	1515.86	2173.83	41842.7	9328.53	9984.57	6790.55	8707.48	3264.11	8572.68	7650.24	18281.1	31256.7	12049	51138.2	3753.2	23580.8	10759
M324T26			0.0406339	324.203	26.278	7312.37	8959.35	4453.48	3647.23	4439.01	7684.56	9768.71	8579.52	5595.4	5847.09	3397.96	1007.37	5850.15	6310.02	7070.67	9557.27	3206.39	4156.36	5879.3	5192.57	3728.41	4838.96	6334.32	10103.5	10222.5	10291.5	13283.2	10811.2	8023.43	3941.44	6585.18	2824.84	4470.37	9718.64	8143.09	8829.14	5884.16	4886.77	3898.34	8611.61	5187.13	12877.5	4674.62	3841.31
M172T22_2			0.0406971	172.065	22.464	2958.62	4229.19	2432.96	6479.69	4922.29	4297.1	1635.72	4200.76	4171.4	405.004	3600.73	1844.74	5196.78	2904.31	8321.69	19573.8	7542.05	2429.23	6405.86	2283.26	5801.64	5075.91	7211.07	6270.43	1419.3	1092.02	2594.84	1425.77	808.447	6497.65	3099.27	6153.35	6231.6	2250.6	1492.15	2772.72	2944.18	7178.83	5018.94	2803.65	8132.43	1350.35	5767.89	4240.48
M200T337			0.0407212	200.054	336.987	4772.7	16191.7	4539.67	12541.2	4647.87	12854.6	10849.9	2686.4	8224.68	4544.38	4643.51	6960.97	2130.98	5793.44	7806.09	837.972	9961.31	8849.01	10376.4	674.175	1721.14	2782.55	2272.15	3195.11	7581.17	1755.1	1858.22	617.142	8076.76	2296.87	47416.2	30683.7	5782.56	3142.77	4942.86	1945.4	7932.89	3697.54	4702.23	1428.49	1750.44	2011.92	1936.02	4324.41
M328T432			0.0410052	328.046	431.543	2444.45	3466.84	3449.24	2324.39	5397.15	2303.59	2180.42	3123.55	3548.52	3648.91	3748.57	2484.44	654.707	2863.73	3391.49	4634.82	2302.1	4040.44	2936.43	3243.39	4910.8	4221.43	4516.71	5474.13	2707.25	5484.01	4600.31	2785.48	2988.1	3598.49	1598.19	2204.17	2433.16	3662.2	3444.28	5091.85	5224.12	4846.45	2914.53	3849.78	5302.7	3890.7	3007.76	3300.41
M359T374			0.0411151	359.045	373.882	955.368	767.129	1794.48	3738.34	3639.27	4861.17	3755.3	1893.4	5291.45	3924.09	2866.05	2390.79	396.156	4905.82	546.193	690.701	4896.1	1764.97	1428.77	1026.75	3120.39	536.908	2665.86	635.434	554.406	1012.03	1397.86	500.623	905.245	1671.37	2443.54	3740.62	1156.05	1874.6	2108.89	1111.11	624.891	1654.6	1146.44	2504.81	1232.15	1598.35	1761.68	1648.28
M200T58			0.0411386	200.002	57.634	6222.54	10887.9	8106.2	20489	23070.8	18938.9	22282.7	20411	86716.5	26584.4	76708.8	5607.62	13549	30047.9	12696.6	71849.4	24660.9	8506.44	13254.5	59845.2	10322.2	16697.7	17127.1	26118.5	15236.1	13457.1	30549.4	11676.8	8443.97	13340.2	60040.3	15645.1	21291	124995	10397.1	48317.2	17829.3	26875.7	26165.5	23398.6	29691.1	60947.7	35882.5	11990.8
M151T153			0.0414159	150.887	152.948	5078.84	3696.67	6480.23	9756.94	10352.9	11056.4	9632.1	6485.93	4827.92	7657.86	8819.81	5055.05	4230.22	11007.3	2608.75	6235.82	13922.7	4247.41	6939.22	2156.86	8069.07	1728.14	8992.43	4299.15	4060.08	5261.88	5851.56	3345.42	5627.52	5673.79	5833.38	12830.9	8006.58	4680.1	7606.99	4382.08	3445.89	2590.27	3974.27	6550.36	3565.81	5124.57	4417.7	6696.9
M518T28			0.0416012	517.816	28.2165	0	3391.84	1800	4150.94	0	4551.89	5154.52	127.065	233.545	75.7592	0	3098.49	0	2849.82	4138.07	6303.23	4386.1	0	716.908	3534.14	0	5519.39	0	0	1805.83	187.383	0	154.972	0	0	5135	3408.24	2786.27	4546.08	0	4024.86	2643.2	4640.01	3143.61	2285.51	0	1127.75	2092.76	3687.39
M73T310			0.0416288	72.9696	309.905	4549.8	4410	12719	5515.81	8631.9	5205.77	7296	5141.05	7115.99	6371.89	9973.79	9822.31	5884.69	4653.9	1996.01	5029.2	5302.21	3530.96	8414.9	2726.16	4674.14	3285.61	4697.56	4792.3	4590.78	5902.86	6395.4	2858.54	4190.02	7603.42	5062.76	7615.69	6675.56	7560.75	5639.35	2715.84	5428.83	4313.69	4987.71	3820.66	3421.01	4345.7	2914.13	13066.9
M255T326			0.0416692	255.109	326.455	717.522	6792.36	1188.42	42458.2	2324.95	66302.3	43321.4	3780.76	8259.09	3739.95	979.019	11086.4	733.647	6450.25	3069.05	2091.57	26093.6	2341.32	24679.3	4512.72	1215.02	895.789	1827.77	665.305	588.69	715.051	1093.82	753.396	6396.63	2382.84	57688.9	20688.5	4469.29	7032.7	2645.37	2183.95	520.149	7581.13	1869.6	3435.35	1455.22	1684.07	1247.01	3806.51
M301T149			0.04192	301.021	148.695	7045.94	30309.3	3736.13	10630.5	6386.42	15062.6	2829.34	2632.43	2790.06	4035.34	14273.2	3427.7	2495.59	8617.63	1718.61	3184.21	7690.74	2588.14	8083.66	2352.49	2718.16	1710.72	3669.22	5446.06	2581.01	4186.38	1991.53	2657.74	1758.21	2653.89	6520.03	5406.93	4516.07	2057.73	3063.46	2143.59	2418.5	2281.5	2771.34	4022.5	1657.47	2379.68	3557.39	6584.33
M478T408			0.0420027	478.141	408.295	1422.57	1196.77	876.533	2341.02	1193.18	2421.91	1169.71	726.396	1767.73	792.41	4980.14	898.259	216.428	1327.51	529.788	515.635	831.72	1646.28	4402.46	1231.69	730.626	488.735	714.226	459.855	768.261	470.529	769.47	246.652	474.279	1560.51	1735.43	1891.74	1215.29	1357.84	1426.02	800.064	295.652	1432.13	1256.66	10260.4	8340.96	661.921	3581.58	1442.62
M579T405			0.0420779	578.753	404.852	288.797	599.455	331.414	324.493	435.684	278.827	458.202	311.619	411.005	519.841	540.969	549.878	62.6317	463.509	599.806	377.991	397.158	333.773	256.005	364.056	333.333	578.617	404.962	94.1891	399.112	472.917	415.075	486.779	616.991	387.672	345.094	623.219	717.022	408.089	478.669	447.187	547.533	470.91	380.101	388.839	388.115	465.751	337.912	523.218
M70T28			0.0423704	70.0026	28.2	22623.9	27186.3	30614.8	26536.7	27417.5	30752.1	23134.3	28795.6	29321.7	31507	33333	27571.3	22096.7	29451.6	36130.3	29274	31686.1	26253.4	32917.1	28168.9	30155.9	27231.6	28352.1	25803.4	31351.6	29816.3	33264.1	25188	34735.8	29336	28936.3	26668.6	28203.9	27981.3	30175.5	29190.7	28560	29667	32107.7	32236.2	29807	34105.8	32785.5	31649.6
M212T26			0.0424555	212.02	26.2635	27533.5	119155	99929.6	98764.9	168765	108394	33834.6	19352.4	62856.8	7266.52	3489.58	7430.1	9662.38	43204.5	35875.3	9546.03	122412	87392.4	35453.7	3628.72	45788.3	27941	22440.7	26686.9	155990	51168.6	274102	47305.2	82992.6	162969	123341	22865.2	12755.2	7498.02	179659	61776.2	892968	363390	404416	65676.4	216408	1.78636e+06	1.04196e+06	164122
M337T24_1			0.0426849	337.071	23.692	3888.84	3977.27	2047.96	5158.67	5550.32	3850.91	1459.19	5619.91	10795.6	1104.75	4512.77	1550.63	2989.07	5285.78	6438.93	7061.43	4342.13	6578.99	2731.55	1949.78	5135.1	2543.08	6477.24	6239.23	1187.44	1685.57	8915.28	2187.43	1343.38	9124.29	5566.82	5763.44	4180.46	2274.7	3641.22	3526.29	5809.96	39577.3	13888.6	4182.96	16540.8	3250.57	6478.76	4187.88
M722T27			0.0428097	721.552	26.9115	1733.18	6466.44	1061.96	6390.41	8210.57	6769.65	3875.98	4216.56	5862	4840.99	1325.47	3221.71	818.906	3059.63	5972.71	400.671	8529.95	1713.92	5336.9	877.623	5865.26	3749.79	5780.33	94.2292	2040.06	365.223	4779.47	3427.36	528.763	7298.71	3532.48	4613	5983.08	4027.52	2467.27	3422.9	1098.27	9857.47	10674.6	11286.7	6916	1826.9	11502.2	225.681
M789T47			0.0428598	788.543	46.728	70268.2	63089.3	19623.8	52127	48839.1	131796	63791.3	43255.8	121800	68585.4	45785.6	29261.7	14695.3	105828	73061.5	1397.5	82834.5	141235	136494	25621.6	37010	58371.5	38576.5	3702.82	33871.6	3890.22	74071.1	38978.6	63938.5	81448.7	267686	116106	70779	85990.8	23575.2	162036	9788.47	67088.6	88056.4	82276.3	115188	153716	79884	4779.84
M367T22			0.0429396	366.932	21.685	1221.45	14925.8	3260.1	2928.9	13314.8	6421.83	4.49997e+06	264980	754114	434831	53678.6	13012.1	79871	258772	382955	2765.64	4859.78	106085	111161	259264	706923	323675	48767.3	450.676	3190.92	287.747	14921.1	132121	582366	377271	41866.5	466971	582502	627031	1.9458e+06	126231	79000.2	127683	297997	45496.7	35189.8	5463.1	10172.2	21140.1
M440T42			0.0431577	440.225	41.8875	7083.07	502.512	9515.79	12676.7	38055.4	14371	8485.37	25040.9	42253.2	15388.7	9549.83	8777.02	3534.3	18156	27357.4	3001.39	14782.5	61546.6	20373.8	10378.9	21968.8	30477.5	19531.7	8513.13	18639.4	10758.3	18328.3	14178.8	19191.7	20238.1	37730.1	16739.4	7520.91	9372.33	21948	23332.3	33883.7	70711.1	50238.4	23614.9	50295.9	10940.3	33566	7992.14
M554T377			0.0432437	554.258	376.884	1267.35	2104.95	464.309	19551.8	341.045	16272.4	19617.5	956.092	2802.22	1638.39	624.685	5498.58	695.285	4546.9	1066.06	37.9935	10320.8	877.999	8867.43	2159.26	392.517	428.249	1016.11	465.067	336.403	368.411	281.058	594.965	1786.64	1114.67	16287.1	9321.7	3563.07	3150.75	597.342	881.02	452.125	2108.24	318.539	1661.28	282.947	740.482	740.944	2860.9
M242T125			0.0434816	242.176	124.673	42241.5	49815.3	42986.1	34526.3	24402.2	24955.3	29054.1	49876.5	36350.9	40850.1	31852.6	28952.9	65733.3	25943.7	45564.5	27086	24433.2	22763.2	26279.3	26205.6	21327.3	23473.4	23520.2	89640.1	61014.7	88150.9	29371.5	53484.8	88401.6	21530	116961	29232.3	43989.4	44620.9	28013.4	27507.6	42287.9	23178.4	27555.9	38258.3	29571.8	60819.3	28104.4	40787.5
M203T24			0.0435675	203.018	24.3045	182931	1.23623e+06	38551.8	234984	2.81684e+06	144564	1.05853e+06	47971.5	74937.9	93198.2	17749.4	89765.1	97224.7	1.12796e+06	387762	49930.8	751032	2.77837e+06	83647.8	89613.5	563418	147901	64575.7	21886.4	25968.3	23633.5	292727	59589.7	124413	290762	90382	312501	112627	48186.9	95908.1	189991	262909	102146	105032	184439	175362	50934.1	86466.8	96979.8
M331T276			0.0438004	331.012	275.68	1144.63	581.276	1053.34	1886.98	830.861	2009.22	2504.98	980.896	797.764	1250.09	1270.65	1423.07	726.34	1769.39	569.64	619.519	2673.94	835.226	1572.43	674.106	1712.86	552.165	976.483	807.567	789.832	537.008	659.213	592.684	1048.93	596.409	661.417	2683.45	2094.61	1321.06	584.264	730.598	622.535	636.581	742.327	1428.14	641.881	718.133	715	1236.82
M480T157			0.0441154	480.309	157.423	17960.1	29056	8191.91	20808.1	57475.4	71846.1	152977	100570	447916	188985	26579.9	58355.7	6448.03	94872.9	120488	1008	110438	269145	167867	247900	42157	356293	15256.3	2372.88	42049.3	4207.94	66725.6	101511	110747	32971.4	462541	146956	118385	244150	19267.4	265877	16434.4	794225	195312	98978	170287	65969.2	78259.4	3333.2
M646T154			0.0442291	646.221	154.298	1439.75	4965.1	905.342	2512.49	3936.37	3274.47	3988.75	6040.7	9015.25	7865.52	3456.55	2445.24	735.304	4101.16	4878.05	378.36	6028.15	6905.73	5221.54	7382.41	2139.81	6087.89	1578.98	678.747	1640.56	690.228	4454.95	5847.96	6621.75	2552.51	12498.8	6034.41	5639.72	8028.73	1732.79	9506.07	1508.7	12327.3	6933.2	4384.22	9864.73	4231.98	4137.96	479.712
M798T130			0.044546	797.551	129.563	6433.04	23816.3	6251.97	8150.63	12714.7	14856.1	11235.6	11251.1	13856.4	11678.4	8628.38	9817.34	4986.02	16122.2	16209.9	722.95	14708.7	15120.8	14611.7	5781.44	8883.94	14229	7981.7	1939.8	5336.51	1360.5	14926.3	10750.9	10896.8	13636.4	16341.4	18886.9	15381.7	13327.3	6859.99	15014.8	3098.2	14122.8	11879.3	17841.7	9272.97	16943	16638.1	817.538
M688T42_2			0.0446087	688.463	41.815	18209.8	10054.7	8770.59	3083.25	15992	21245.6	8373.79	24476	24311.7	11949.6	11078.9	8193.49	8508.09	17363.3	10206.2	144.724	13714	15273.5	46788.7	7744.83	7803.11	19277.3	12645.3	3312.07	2400.55	2126.81	38411.4	17895.3	11020.4	31423.1	21706.1	10977.3	9301.76	12878.2	9054.24	20430.7	2791.71	26540.3	27781.7	25078.8	87823.8	16201	40004.9	239.797
M823T47			0.044798	822.573	47.423	13384.6	10358.9	16123.5	17574.9	17061.6	9134.4	17673.3	6972.92	4292.29	10966.2	9741.37	12674.9	15285.5	16670.2	5676.65	527.388	11551	12233.3	15027.4	15838.2	11762.2	8459.51	11505.9	4834.91	16436	2676.19	9048.2	20971.6	12046.6	17198.6	14598.3	10147.7	15700.6	18090.8	22326.2	9444.27	8035.62	11726.6	14334.7	13082.8	15639.9	13138.9	15373.8	2222.82
M77T136			0.0451026	76.9702	136.349	245247	143136	401912	227427	204671	224715	222521	311257	212948	330231	349561	208913	423794	290637	344544	416221	435100	155368	189456	260384	283143	348659	239899	339781	350850	414123	290857	374487	306446	222272	211810	255585	253190	338580	364009	361018	269820	239346	290904	289563	351776	331236	261251	394567
M261T375			0.0451711	261.072	374.584	1686.08	1788.24	963.437	16420.8	6051.5	10098.4	27435	2615.63	6436.06	13347.1	8438.57	3168.04	1362.12	42903.5	604.79	2020.46	36997.5	7060.77	2804.99	4777	1403.05	1170.53	12109.2	2312.44	1578.66	1685.76	1447.11	485.777	2127.94	1779.8	2645.29	2232.45	505.304	1086.65	5458.83	1065.39	915.296	1080.4	1588.95	2270.86	1594.26	2195.71	1887.02	4400.37
M223T340			0.0454732	223.055	339.749	6114.61	10259.9	5945.01	4489.21	7403.48	5826.65	6013.05	7246.86	9204.09	9198.91	10623.6	9097.12	7358.76	6366.89	6203.16	3609.88	7369.28	10679.1	4531.38	4832.23	5281.6	10963.9	6052.9	7282.76	2749.25	4325.27	4722.87	11613.8	9390.97	6036.91	6494.71	8824.39	9858.39	5094.34	4632.19	5390.1	8933.93	6758.93	7670.19	4857.72	8201.82	5485.2	4944.45	5783.05
M315T358			0.0454932	315.041	358.438	10782.8	8271.42	14459	13519.3	15886.4	14363.5	15270	9666.76	10316.9	15011.4	13492.8	10748.2	8232.15	17788.6	10216.5	11674	9443.07	9433.05	11902.6	12267.9	17861.1	10007	10617.9	8412.21	7954.17	13892.8	10454.7	13507.1	6974.14	9822.94	7984.78	8494.91	11460.6	11714.8	16495.6	9669.5	8428.48	10393.4	9622.54	11672.5	13647.7	14874.9	11148.2	8833.78
M216T418			0.0455771	216.135	417.588	3453.2	13985.7	1435.51	6170.98	1411.19	7079.05	13357.6	1514.54	4635.88	3380.89	1128.31	6979.96	1144.05	4065.34	5895.44	911.123	7236.42	2719.1	54920.8	3161.22	938.893	1121.71	2468.53	2179.41	656.588	1576.2	1835.2	1632.26	4770.27	2181	56947.8	12127.1	3768.41	4822.95	3735.8	2441.41	1287.45	2149.84	1451.39	1682.83	1281.17	1636.59	1886.13	5302.64
M179T22			0.0455851	179.051	21.687	2978.06	2709.49	4447.33	5450.14	10368.4	1704.41	3444.82	2906.34	3228.11	1210.83	5146.2	1387.77	31188.5	1660.46	1790	8297.8	7472.99	4557.08	2440.68	2131.35	10775.1	2766.35	10564	9187.88	3523.57	5343.22	5900.88	8846.46	17799.9	3706.22	3738.88	2342.99	2602.35	1790.58	18697.8	2440.95	10251.9	5885.42	2736.13	3280.7	9131.5	5187.89	8999.22	1623.48
M100T110			0.0456797	99.9257	109.562	242228	171564	226421	62933	228736	180686	188302	246905	244622	261252	254900	191541	311028	205369	208279	263946	216282	212829	234687	192445	266324	188820	254970	263263	238336	291632	272709	214976	157044	270338	253782	230603	158344	213178	264434	209052	263521	262676	261177	233878	250797	281727	225084	260240
M614T152			0.0458245	614.276	152.28	1072.06	4620.85	865.278	2470.85	4118.56	3536.67	6868.11	4062.41	10486.3	7025.28	2607.62	3200.4	1171.65	5125.72	4632.36	352.825	6744.61	17349.3	11935.8	4943.56	2020.44	8193.26	1715.44	442.206	1453.56	733.335	3384.84	6219.15	6665	2334.63	13239.1	12203.3	10575.8	11881.6	1071.77	11127.9	2094.24	12190.8	5474.47	4674.98	8194.5	4968.97	3551.02	454.311
M697T405			0.0462639	696.708	404.852	382.917	1000.75	845.487	324.23	527.814	290.908	454.756	668.973	624.379	922.617	1136.15	753.475	9.70011	696.231	1320.74	536.884	515.958	471.93	261.367	363.188	665.547	1282.14	517.978	426.657	972.49	881.526	677.174	842.912	1472.23	812.738	315.35	1006.16	1316.58	672.198	747.264	553.881	979.317	337.35	617.929	525.047	488.134	899.009	657.121	755.714
M387T244			0.0462926	387.234	244.167	2196.63	4081.14	4188.52	74131.6	2133.5	72881.5	58674.1	2880.57	3724.16	3079.22	725.62	5710.7	1016.64	18850.2	1105.44	491.053	30510.7	1807.77	31511.5	3489.34	2416.26	1917.94	14303.9	856.228	1708.16	2358.55	1987.3	814.483	16679.2	1408.65	172578	24618.4	14295.4	6194.23	3802.57	4442.45	1657.04	8261.88	3286.54	4967.96	2225.08	1222.9	1686.9	1090.39
M351T43_2			0.0463251	351.218	43.207	39447.6	25626.8	16643.6	411182	19020.5	14847.3	36862.2	31580.2	38963.8	33172.9	17790.2	22241.9	54113.1	19347.7	21905.9	15053.2	22540.9	70064.5	32674.8	18868.7	20198	161109	15499.5	28695.3	41936.1	330640	167874	40696.7	24573.5	19233.9	146464	20670.9	17854.7	39191.7	12448.4	26302.9	10064.4	33712.7	28320.5	25453.8	15790.7	25808.9	19254.4	14322.7
M222T276			0.0473575	221.975	275.716	2076.82	1144.34	1999.18	3088.88	2109.13	3071.02	4058.96	1836.17	2197.81	2598.55	2200.11	2609.3	1010.89	3430.74	635.027	856.052	3710.74	1592.34	2763.9	1378.76	2969.47	992.312	1838.27	1387.44	1212.34	1284.97	1314.87	765.822	1908.92	1191.26	1214.35	4814.71	2734.54	2404.34	1488.49	2131.36	694.178	1338.24	1211.17	2537.38	714.921	1589.43	1430.57	2364.03
M362T38_1			0.0474255	361.584	38.179	2442.46	3720	2381.19	37373.3	6756.15	18866.6	13902.3	2461.18	5146.94	14596.8	2051.55	9067.86	0	27491.8	3641.37	1633.73	88621.3	4193.7	967.031	8990.66	6988.45	8123.84	5958.41	1161.04	2216.66	2233.5	812.13	5173.22	7983.73	5253.52	7656.82	40915.7	36388.6	7995.3	1992.1	26684.7	11335.8	16293.6	12705.6	3415.64	9200.89	1128.17	4086.43	4863.49
M383T42_2			0.0476321	383.351	41.8045	6107.37	4981.96	7063.96	9797.4	6275.37	6159.85	3594.81	15472.7	5019.78	10594.4	1121.8	3146.17	4531.15	7191.95	5943.78	3031.98	9941.81	3877.48	5056.52	8203.07	7973.45	10743.7	10536.7	10126.4	81594.1	7989.81	14326.4	8109.79	8850.34	5392.7	10082.3	10158.8	13041.8	6323.11	5316.35	11686.5	15980.8	6491.9	12567.9	3439.91	5559.18	8971.47	6574.9	5099.98
M729T130			0.0479992	728.526	130.047	5788.21	11041.7	3220.73	6331.79	6013.9	7939.59	7378.42	6482.09	6777.49	5508.96	4674.99	6298.44	4831.18	8409.12	10268.7	318.512	7445.79	6689.01	9466.3	5630.93	6038.5	7945.51	4885.53	913.408	4771.79	980.536	8737.2	14446.1	7042.25	9871.94	7566.49	8843.53	6250.06	7580.34	3818.43	8627.55	2186.65	7951.62	8091.3	7904.44	11667.2	8200.54	8291.38	528.886
M131T369			0.0481804	131.082	368.653	9689.11	22736.4	6830.28	173525	7631.28	256143	83831.4	11512	45040	23770.9	6303.56	24741.7	4239.89	71911.9	9013.9	1495.25	58354.1	15518.3	6356.5	9371.68	10533.1	4078.88	11720.7	5595.63	7787.13	10202.4	6762.31	3569.84	12173.8	18186.1	96487	68816.5	5862.46	20420.9	15532.7	9031.57	5145.47	16953.4	7334	13144.3	8588.16	8767.11	7235.95	22637.5
M789T130			0.0482946	788.544	130.412	28793.3	110920	8003.08	43337.1	80673.6	161937	50581.3	54838.7	168199	32980.4	36303.7	47467	9626.08	105055	89845.6	890.182	95349.9	114738	162895	19853.4	33885	109555	35757.6	1045.47	11792.6	2064.62	86419.1	35284.2	80624.5	73542.6	79915.6	125441	75646.3	105510	10578.7	206748	5307.83	85643	105201	96880	66088.9	130293	92637.4	1111.98
M344T207			0.0484575	344.182	206.75	1318.89	3023.99	313.221	31410.3	978.874	14527	3139.57	1782.36	1399.57	9449.92	881.985	1564.79	206.334	2551.83	1077.18	199.755	23127.2	2587.45	37324.8	2573.68	454.94	1944.35	1373.38	519.748	336.77	293.445	608.999	377.001	12885	491.843	95046.2	7074.64	5240	2331.34	784.191	1336.37	443.581	1181.82	697.402	3064.4	639.237	548.051	1076.61	295.804
M185T152			0.0487611	185.022	152.298	10011.9	5458.25	10689.7	10231.5	8011.4	16937.6	7225.99	5101.88	11653	3991.13	8368.83	6470.26	3778.34	17771.9	7633.33	4910.32	13432.1	7491.83	17768.3	2567.75	9298.59	3123.71	18303.7	2988.88	2064.65	11123.7	2106.36	8109.84	5785.39	2989	11926.5	11090.2	6567.71	7167.93	5388.88	5256.62	8190.11	3994.6	2742.1	5714.48	1954.55	4314.42	4607.91	9182.32
M265T24			0.0488243	265.171	24.2155	1.34419e+07	5.6412e+06	7.28274e+06	5.7454e+06	9.71334e+06	5.36962e+06	1.27632e+07	1.00065e+07	5.68119e+06	7.3863e+06	7.96072e+07	5.94966e+06	4.28503e+07	1.1488e+07	3.62852e+07	1.00066e+07	1.44352e+07	1.16468e+07	7.12899e+06	7.0641e+06	3.50199e+06	5.12674e+06	4.35062e+06	7.44613e+07	2.42347e+07	1.17274e+07	8.76163e+06	6.43931e+07	3.68123e+07	5.4316e+06	1.41852e+07	5.94255e+06	1.55423e+07	2.27888e+07	4.51896e+06	9.44412e+06	1.77249e+07	6.75197e+07	1.42767e+07	2.1056e+07	4.73151e+06	5.3035e+06	2.67476e+07	4.80966e+06
M832T43			0.0488633	831.509	43.225	65206.1	22510	39550.5	11631	145500	20940	11667.3	605320	513834	237465	114266	102494	30402.7	30613.4	46043	1004.51	29662.1	130103	65500.6	25444.5	369487	54742.8	144841	7912.54	16242.2	5991.69	157360	25555.9	44610.5	117842	58729.6	53801.4	29565.8	50635.1	55855.9	45322.3	19843.4	149251	233189	350568	132405	269760	350013	3508.21
M80T276			0.0490836	79.9574	276.224	58753.9	31002.6	49174.2	143889	61075	166927	164616	44758.2	59310.6	85632.9	64915.7	92298.2	23185.4	146898	18238.9	16081.1	174377	43663	104335	32232.2	70257.6	26597.9	53442.5	29247.7	26585.1	35002.4	36198.9	17044.3	64912.6	28448.9	98205.6	198621	103355	79612.3	49928	41382	15776.6	51560.6	33893.3	84998.1	16503.8	38082.2	38077.9	51442.5
M529T158			0.0491183	529.289	157.677	6488.24	7304.57	3290.07	5170.24	11085.5	5079.78	14772.6	8241.09	32446.5	8232.73	4382.14	4260.38	5737.12	10390.8	11089.8	575.355	13154	31482.3	46041.3	8005.96	5820.2	33983.3	8452.16	1115.18	3281.76	2446.52	10733.8	11573.1	13870.9	4430.92	34219.8	20143	10446.6	21072.8	5655.3	30495.1	3290.92	39789.1	14280.6	7612.09	37518.5	9056.97	10850.7	1110.82
M231T174			0.0492222	231.078	173.525	2098.26	2485.47	6271.69	30778.7	10184	11444.4	5243.65	42101.9	29299.1	7306.92	34457.7	16109.8	608.793	4598.02	2323.37	953.612	10488.2	22544.5	5606.82	5084.3	10407.3	1615.98	12190.1	1293.83	1441.33	4682.14	14459.5	805.115	2351.3	11219.7	15164.7	16480.8	3068.59	3941.66	21863.7	3609.48	6627.53	12036.1	13111.1	4234.58	19071	2308.99	12542.7	5524.18
M155T213_2			0.0493691	155.046	212.647	2607.15	2065.32	3870	8382.72	9229.97	13158	5391.23	2084.67	4520.46	4156.94	5637.54	5526.7	5024.95	4116.24	2170.21	1712.33	11147.7	17940.4	27596.7	10231	11025	2996.19	6268.75	1046.31	1611.17	1305.11	2032.38	2637.67	7254.06	7127.51	10373.4	4596.21	8237.65	9630.26	2443.14	2052.68	7284.69	11839.2	3884.37	10554.4	5029.73	1198.16	2261.93	1747.26
M372T35			0.0497232	372.044	34.918	14523.8	21294.5	31521.5	16718.8	17972.6	20440.2	6156.67	47196	261191	6545.27	83370.5	33989.6	928.284	4613.95	51025.3	70621.6	19165.7	51840.9	19788.5	14996.8	6777.96	28224.7	32683.1	34539.3	6529.38	18324.7	114277	3349.59	2363.01	68219.5	51081	29499.3	14435.5	13719.6	24169.9	18186.9	49989.1	68626.7	189622	155196	2997.8	6752.22	229233	53723.1
M908T446			0.0498298	907.959	445.992	596.01	3208.41	659.944	7287.1	413.74	28218.3	26095.7	824.196	2817.18	1570.91	391.304	4929.64	845.857	5377.78	497.68	300.202	11848.1	586.222	7288.77	1065.77	847.131	298.084	955.203	422.206	411.471	342.407	750.996	367.658	1345.89	685.441	20215.4	5746.24	1599.1	7518.97	921.072	942.467	402.182	536.115	443.423	2990.35	870.825	578.553	860.25	3221.16
M606T409			0.0500212	606.075	408.619	1153.55	645.399	4484.3	8002.36	620.48	7434.9	3878.09	1687.49	2552.17	1995.24	911.207	2608.39	1299.31	6441.12	601.473	2490.68	6158.31	1410.17	1537.44	649.319	1698.04	651.976	2641.12	587.364	608.433	964.472	1018.22	837.565	3575.64	971.071	853.384	7183.79	2819.99	3483.39	950.261	2543.96	920.5	942.925	1063.1	1865.71	619.088	1065.74	1317.38	3286.38
M107T276			0.0503218	106.98	276.298	2384.42	1320.02	1736.07	5330.17	2318.72	6581.04	5462.88	1742.6	2168.92	2965.81	2710.84	3703.95	967.821	5415.27	752.653	880.213	5936.34	1873.08	3997.97	1498.14	2680.97	1045.23	2294.05	1130.62	1003.13	1421.61	1352.96	551.098	2284.02	1119.79	4520.97	7573.84	4249.52	2784.39	1943.72	1726.89	757.584	2056.29	1271.04	3099.29	721.858	1530.8	1708.94	2056.36
M115T310_1			0.0503223	114.98	309.629	18202.3	15791.6	81530.3	25082.6	44130.7	23833.8	36048.5	21772.2	32699	29152.2	51308.7	60539.5	25787.9	20638.7	7929.21	21181.9	23015.5	15435.3	37690.7	11298.4	18614.5	11814.7	19152.2	19711.5	19277.8	25771.4	28196.3	9790.68	17085.1	41934.3	20378.7	35514.8	29035.4	36644	25051.3	11508.6	19602.8	20298.4	20127.3	15638.8	12939.4	16864.8	11696.7	93883.2
M286T42_1			0.0504991	286.215	42.079	31591.3	22740.8	21853.6	23888.8	31563.3	24139.5	27263.3	41547	94162.9	61482.9	19380.2	41654.9	32671.9	33273.8	47528	5387.23	34331.2	36557.6	36952.1	29391	23815.1	30191.5	20804.9	24965.4	56518	38705.9	39015.2	45336.6	30062.4	33257.1	51130.5	35729.7	19410	40320.3	20684.1	35143.2	42370.1	52224.6	41574.3	40559.4	24615.3	46703.3	34598.7	20480.9
M256T366			0.0505994	256.094	365.634	2388.99	1923.99	2709.68	4458.62	1313.83	8024.39	2632.95	2107.18	4162.62	2274.22	4238.42	3941.91	1148.6	5015.14	2047.99	1116.69	3469.67	1681.5	2984.36	2015.77	1906.55	4415.14	1526.37	1406.02	1117.39	1592.93	2044.49	1146.24	1739.6	1960.63	5523.65	4463.63	2139.76	3444.8	1326.46	2278.11	1010.09	1763.8	1238.29	4168.76	1137.91	1878.15	2161.64	3871.58
M521T276			0.0506015	521.032	275.832	1407.71	447.88	1310.35	3526.93	1358.39	4082.21	3491.58	935.35	1750.83	2052.14	1820.71	2487.99	348.308	3862.85	291.783	374.291	4047.49	875.336	2526.8	652.936	1618.31	490.487	1331.55	526.337	484.02	739.386	1090.39	307.118	1138.19	570.5	1310.56	4726.79	2378.21	2172.27	1182.29	744.856	277.589	510.337	485.798	2057.14	372.151	769.229	930.082	1253.86
M765T133			0.0507501	764.544	132.833	207881	417916	90795.7	203923	313161	424335	26445.8	181296	253579	132823	162265	208652	102041	224782	306811	3025.93	244593	314507	418582	220928	140115	283403	144990	18453.7	28709.4	3563.18	462719	305278	244798	385109	318423	401790	380677	241129	120117	57192.1	28604.2	357546	295243	283799	38599.9	303115	341643	815.927
M528T158			0.051039	528.286	157.885	20599.8	21572.2	8631.42	14574	32412.8	33612.1	50035.2	26660.9	117438	25472.5	13102.6	12169.7	18374.6	34353.8	38653.8	1281.68	44726.3	138638	136872	28139	16536.6	129095	22538.1	2063.8	9221.25	6247.26	33364.3	39070.4	47575.2	12872.7	126648	71676.7	35881.4	77454.4	13600.9	109087	8281.71	144705	49530.8	30502.2	143164	30120.5	21643.2	2675.77
M363T155			0.0511537	363.157	155.001	2159.57	2959.02	3102.34	3690.61	3190.07	4506.8	3019.97	3159.81	3958.87	3249.79	2417.09	2595.38	2266.05	4709.27	2844.99	2609.86	3260.75	3578.41	2494.24	2968.52	2720.78	3804.35	2031.3	1936.76	2379.31	2337.02	2757.86	2772.5	3159.31	3107.89	5718.09	4156.18	4307.53	2958.67	3799.94	3465.48	2972.6	2526.84	2546.74	3017.59	2662.89	4422.2	2945.78	3084.91
M192T284			0.0511742	192.033	284.006	6383.05	8301.22	10218.4	30771.4	20339.7	62100.6	16820.6	16642.1	15667.1	4219.13	12310.5	8544.91	1672.64	36011.1	7072.32	2093.18	31242	16286.1	6654.74	2226.9	22366.8	3249.07	30034.4	5755.13	3359.79	4315.68	7178.98	1678.58	6100.16	8876.9	86214.1	18379.3	7810.84	11381	18690.7	5733.68	4030.81	14895.1	17496.5	9596.09	19637.5	2231.51	6656.11	7508.12
M246T150			0.0512022	245.912	150.209	943.774	119.913	1423.98	884.09	925.878	598.823	551.373	588.657	110.474	738.064	1789.78	597.691	986.84	507.514	226.938	994.824	565.532	193.595	550.263	263.461	706.453	110.195	1034.91	1179.01	863.255	917.015	594.926	472.231	356.027	425.466	684.245	792.746	352.435	205.711	173.497	395.162	518.833	221.338	354.46	616.514	435.514	437.407	513.539	1638.17
M382T159			0.0512548	381.905	158.707	1708.66	914.342	2546.27	1256.8	1228.75	1209.39	1369.25	2109.98	955.814	1289.34	1686.6	1029.5	3712.6	950.272	1496.27	2872.69	2007.92	906.213	1124.33	1294.75	1524.89	1013.86	1707.18	2448.59	2967.93	3686.48	1619.29	3097.47	1495.74	1138.53	746.479	1620.62	1710.3	1530.19	1611.31	1585.04	2449.66	923.827	1499.88	1174.66	1797.22	1847.56	1656.23	3507.78
M803T45			0.0518155	802.569	45.246	14475	22710	11834	56377.2	21371.8	77889.8	33105.4	8581.15	14642.6	29495.6	16306.8	22485.4	9941.66	51934.1	29294.5	994.52	54135.2	19696.7	33735.9	7075.8	10870.6	10328.1	15236.3	2868.38	13223.6	3125.26	26284.2	36503.8	16937.1	25496.8	25668.9	29949.3	26863.9	26562.6	17912.8	25522.9	5471.28	32219.8	20271.5	31079.8	40797.3	35042.6	41274	2082.07
M413T254			0.0519273	413.204	254.233	1383.39	2047.96	487.927	242407	593.992	123605	4906.3	1429.23	1654.22	6552.45	426.54	1708.25	521.987	13969.6	569.461	152.442	26776.3	7130	9077.05	1805.04	1206.54	996.575	2222.89	373.373	419.495	267.416	339.416	286.84	4828.85	410.653	128335	19923.2	2425.77	7446.18	931.543	1378.09	454.783	4542.63	1370.43	2247.98	676.849	423.79	716.086	528.226
M734T43			0.0519551	733.506	43.413	186340	56947.3	86472	195977	68513.7	301368	119096	208429	89109.6	138133	124957	43928.9	79217.2	148853	74636.1	377.519	225640	44487.4	266540	14468.1	69307.7	69907.1	67941.6	16398.7	13926.8	3788.85	396612	272193	23256	287488	257688	95253.2	66049.8	91394	106283	171416	12607	431230	247083	432006	820990	263885	501580	1342.49
M312T43_1			0.052142	312.033	43.208	5803.75	12433.3	7845.89	11294.2	3551.28	3592.91	8330.44	26302.4	24452.4	9461.71	8884.13	14057.8	2799.06	2940.97	17011.6	44275.7	12498.9	9074.32	8427.15	9017.84	7774.14	11704.7	29449.8	18796.3	10117.2	8113.02	6305.89	7682.57	5577.22	28416.6	10284.3	11286.1	14842	19369.7	20076.7	9099.68	27305.6	9589.91	11492.1	10148.5	43795.8	12067.6	11847.2	20469.1
M223T310			0.0521726	222.885	309.807	2430.21	1870.19	3997.31	1716.98	2815.48	1749.51	2455.3	2360.81	2682.37	2481.04	3468.04	3132.63	2557.14	2119.27	1169.74	1967.67	1988.58	1906.31	3693.39	1441.48	1989.78	1741.36	2269.93	2247	2231.84	1926.83	2237.45	1397.1	2100.94	2874.59	1644.78	3084.69	2921.78	2715.34	2176.57	1454.24	2273.94	1607.74	1957.85	1845.43	1367.35	1520.97	1413.56	4192.36
M123T24_1			0.0521843	122.984	23.631	2579.64	3022.44	2731.65	3511.97	6629.12	3046.63	1967.69	4562.51	4214.49	2749.4	3389.31	1300.82	3121.94	2567.59	1981.83	8503.08	3060.58	3078.38	3319.41	4426.38	4185.64	3800.18	6673.66	6435.41	1790.77	3039.55	3165.64	3100.1	2555.86	6492.63	5619.01	2676.47	3233.79	4097.55	4690.04	3160.66	5013.03	6083.89	3975.28	3508.93	7771.77	2802.71	7502.91	3193.95
M663T420			0.052468	663.201	419.659	16377.9	12979.8	4914.54	26628	6741.75	66837.2	43798.3	7497.52	13558.5	15019.8	3990.43	19309.2	2071.22	67404.1	4918.92	3595.1	29731.9	15306.5	12786.4	8832.68	17574.1	3057.34	13566.2	3708.39	2938.12	4062.52	6590.21	3785.25	15132.7	10152.5	61515.2	43947.7	19769.7	24523.8	6539.18	12171.3	2455.27	15634.4	7575.14	13964.5	2945.56	6064.23	5808.61	13335.1
M219T397			0.0527744	219.062	396.994	695.275	925.9	872.766	5915.27	915.727	13125.1	2704	483.674	1059.27	1063.61	728.896	1155.81	496.846	2940.1	681.136	506.151	2860.3	863.692	762.319	489.166	755.717	606.185	685.293	508.629	493.084	615.719	772.405	548.375	847.537	789.727	5934.36	3805.8	545.25	1673.75	2066.42	875.757	549.103	889.783	668.092	753.579	527.694	805.588	648.023	841.886
M150T42			0.0528947	149.987	42.167	64948	513803	208838	264451	143467	120734	70265.1	211610	362535	37939.7	516463	168485	72854.3	116120	1.25652e+06	163333	319201	84013.2	63997	75249.9	255485	542168	446212	264444	86536.5	92556.5	101693	56692.5	57676	112784	112137	241796	173331	68412.5	195754	140202	222379	218086	328129	220922	478117	72064.3	355354	292737
M563T149			0.0532217	563.347	148.929	984.576	4664.18	737.618	2190.41	3267.28	3812.58	8064.87	3764.87	12101.2	5987.88	1611.24	2071.46	745.941	6157.59	9840.43	420.595	5455.18	14841.6	11130.3	5962.26	1868.37	15593.9	1366.64	682.775	2035.43	1026.87	3455.31	6070.11	8821.28	1966.19	23943.5	9529.98	8142.42	11322.9	1656.42	19195	2522.76	15923.3	6536.9	4539.7	9846.09	6241.67	3431.68	669.051
M105T38			0.0532998	104.947	37.6765	718.27	6327.45	19705.8	3959.53	9339.96	2759.43	6851.12	17217	12051.5	15335.7	18174.7	9176.99	639.861	1163.35	2076.02	6060.4	2415.08	12102.9	10319.4	7003.29	34677.4	4555.85	37377.5	25210.4	6962.41	35103.5	20943.3	8092.82	5676.42	23489.2	8957.28	4588.79	2763.57	7414.43	20168.7	4131.35	9390.65	7273.78	12803.5	11449.7	11513.3	12880.3	10741.1	17884.5
M251T42_2			0.0533976	251.201	42.358	42802.3	26459.6	40523.9	97581.4	55998	136556	120831	162187	281516	157562	179396	154591	15923.1	125473	37088.6	9542.45	170007	133361	288434	45510	69194.5	151755	64118.3	25762.5	42263.3	40350.7	63598.9	42663.1	98291.9	46998.2	221245	298262	100697	241983	44461	361468	39002.1	359123	159064	177874	70227.5	129350	98849.5	34066.8
M203T274			0.053535	203.104	273.575	5531.66	6717.63	1578.92	63638.8	3720.44	103082	63358.8	4339.36	8197.41	5040.51	1428.62	12861.4	1437.94	11280.9	1634.85	2101.86	45630.9	6729.69	95945.1	9168.65	2641.74	1851.74	3300.67	1065.1	1590.69	681.754	2610.23	753.164	11924.9	2321.59	176966	27112.2	9388.5	13967.8	19928.7	4374.59	1252.99	22740.7	4984.51	6836.76	4046.58	1456.14	3757.75	2587.92
M318T365			0.0537817	318.095	365.293	3162.98	1734.23	3220.97	2864.54	903.933	6635.56	1998.1	2275.63	3816.47	1892.61	6111.91	4080.48	1419.15	3832	2464.34	1453.98	3897.49	1215.12	3839.46	1268.26	1559.39	6147.32	2191.75	1812.38	1125.67	1561.21	2454.91	1419.81	1558.5	1725.39	4398.26	3296.51	2499.8	3953.01	497.295	1950.24	749.21	1225.44	998.694	5040.67	706.406	2065.73	2509.31	3877.49
M667T132			0.0540174	667.433	131.644	4456.23	7112.17	3307.62	3243.25	3442.13	5271.44	2842.73	6793.65	12031.4	3949.6	3034.91	4085.33	4132.86	5117.44	14283.2	391.844	6338.99	4319.13	6010.69	5593.82	3479.81	10866	3302.17	1315.9	1682.28	926.718	5898.86	8082.51	1937.93	3302.76	6625.63	6006.84	4266.68	7583.8	2247.76	7412.65	1771.19	3977.5	4036.05	3449.27	9129.63	4654.25	4628.29	593.368
M254T42_1			0.054111	253.98	41.9935	10541.9	15032.7	14035.6	20886.2	17236.6	9236.25	8376.07	33615.9	59552.1	8988	90263.1	10704.4	2805.71	9241.2	30714.1	9179.49	13611.9	9198.61	11174.8	6175.99	7072.64	16597.2	19171.9	20269.5	7442.73	10463.2	6518.71	10909.6	6642.13	21212	9961.42	16083.7	10384.3	7761.52	6936.24	11749.9	15359.9	23148.1	28760.6	14037.7	30825.3	58255.7	17198.3	16591.7
M244T378			0.0543668	244.166	377.956	1919.06	7073.31	927.754	2732.8	1142.34	5409.6	7784.54	1106.43	1890.08	1673.91	626.395	3407.51	595.322	1988.82	2698.32	464.375	3485.13	1678.65	41824.3	1892.09	1005.94	649.632	1037.74	1352.35	804.045	887.925	1199.55	539.665	3720.5	1197.27	48149.7	3696.67	2535.63	2215.16	4248.13	838.789	1014.29	1792.71	850.204	1117.15	545.129	859.349	829.773	1936.31
M274T396			0.0544555	274.104	395.939	889.973	1420.25	7912.25	11920.2	2609.64	21981.6	5634.8	918.884	2388.69	1915.45	1142.48	2097.17	627.327	3614.36	3364.15	1098.46	6843.08	1140.3	2415.14	1197.86	1291.14	738.042	1571.95	995.883	544.562	4162.39	734.672	1375.72	1664.45	1256.13	9701.9	6539.61	1125.3	2686.49	3001.56	760.636	1220.22	1448.17	2111.21	1718.82	633.853	3046.15	1633.75	3463.65
M229T139			0.0545446	228.932	139.184	9150.4	445.922	10434.4	2755.59	1561.37	1838.95	3219.83	5219.74	1335.62	5029.74	9064.09	2994.63	24824.9	2946.34	505.243	31506.9	4307.09	1690.44	3045.41	1607.94	3392.05	416.054	4405.19	25734.8	9398.31	28146.6	2276.67	6105.75	1357.95	3162.38	919.406	3390.64	3248.76	3011.4	3036.51	2055.38	7108.79	1740.72	2285.68	1579.63	3612.26	3957.95	2457.48	26841.8
M858T175			0.0547801	857.521	175.416	8528.36	2209.77	3194.25	9778.22	36889.5	18318.4	20380.6	32749.4	118132	27778.6	8742.09	21922.6	2141.71	32591.2	19460.5	436.356	26393.2	43783.9	8526.57	4488.34	23073.6	26102.9	11642	543.536	9810.56	672.112	32496.2	8838.29	18502.1	25008.9	19058.6	53136.7	51920.3	41700.2	9908.98	34863.5	1291.78	80354.6	40940.8	46161.6	47206.8	39283.1	47048.4	593.987
M112T276			0.0547997	111.947	276.216	17497.4	8968.19	13188.1	44385.6	15909.6	51665	41850.2	13005.3	16621.2	24541.9	19174.8	26951.3	7108.25	44764.4	5912.88	6161.03	51979.6	12683.9	29284.7	9943.78	21795.7	7953.55	16569.8	8909.55	9131.66	10070	10436.4	5159.05	17448.7	8280.21	26256	54432.5	29719	20570.1	14733.6	12378.6	5184.23	13128.1	9202.56	22931.2	5439.18	10980.5	11559.5	15661.6
M263T152			0.055166	262.783	151.647	3197.13	494.294	3783.44	2477.48	1152.2	1270.12	1356.75	1517.26	251.506	1290.86	4329.19	1767.45	3459.53	1117.5	478.517	5088.1	2039.29	296.331	809.112	290.242	2328.48	74.0803	2994.19	2913.31	2280.53	4342.47	2315.2	1292.75	705.969	2287.74	190.91	1355.71	1323.38	590.412	652.318	971.889	2783.06	162.842	1065.32	857.679	1100.54	1542.07	933.694	4310.73
M242T100			0.0551986	242.176	100.439	100640	104246	146382	131134	72891	76599.5	103885	151185	126137	193123	112154	91060.9	146734	101138	98311.3	102619	76211.8	76680.5	63233.4	75954.2	81377.5	50147.4	87867.7	221357	156110	381689	107499	135165	227516	70477.2	493710	70960.7	104542	165560	98804.8	121671	115510	83172.6	83276.8	131281	80005.4	214448	88300.6	131607
M127T353			0.0554291	127.051	352.519	5967.27	9229.77	32508.1	38643.4	7319.23	42775.1	12400.5	5208.99	10211.8	5947.42	21576.1	14062.6	3752.62	11458.6	8665.35	4346.98	10166.7	7363.47	7064.34	3460.81	2261.7	1585.49	6576.82	5732.44	6982.44	20008.2	10006.6	2619.01	7673.32	6729.15	30441.4	14768.5	6340.82	10936.5	22380.1	4390.69	7285.46	4255.24	4922.6	6335.01	3528.69	9390.87	6901.84	13194.8
M423T78			0.0558023	422.881	77.826	2118.22	345704	54671.9	128561	37547.8	209642	193541	7494.1	41956.3	26350.6	15781.8	53220.6	811.265	102404	89174.8	479732	127593	33097.3	188917	420299	4781.65	6474.31	5921.17	1526.06	4220.18	14105	26533.3	84161.3	5010.26	8418.83	133425	5438	102609	129333	64596.6	30799.1	121670	73777.3	110165	61207.3	9252.49	101524	31919.3	219101
M414T278			0.0558155	414.199	277.629	1596.92	887.798	444.414	6857.61	557.181	6015.24	11545.6	1490.8	832.317	965.08	554.551	3944.2	555.556	3624.88	488.651	204.069	7548.94	1050.66	10832.7	2380.85	1292.86	935.842	1787.52	515.106	307.174	394.766	572.688	275.288	1579.35	915.791	16984.1	3487.52	2597.37	5769.23	1328.21	1507.6	399.87	3038.54	1186.46	3358.28	644.919	754.454	1481.35	591.424
M860T176			0.0558494	859.537	176.485	6402.57	76027.3	3878.98	11933	57157.8	22601.1	51783.9	80378.5	214628	65592.8	25579.9	85975.2	1615.72	76007	60756.9	834.441	44322.5	67373.3	12370.8	11671.7	41276.5	94566.7	30270.9	836.231	1937.6	808.888	64382	15319.5	45804.6	50111.6	31990.4	87905.7	110520	78033.2	13169	46279.9	1978.72	109558	63223.2	128146	28410.7	91871.7	111527	565.564
M637T421_1			0.0559561	636.825	420.907	1324.39	1285.14	535.718	6023.32	275.792	10267.1	9048.06	1144.52	1783.14	1209.59	553.05	3762.96	339.471	3428.03	678.455	329.037	3443.91	630.459	3737.52	1573.03	931.056	594.888	1495.21	507.314	344.531	555.241	407.217	443.028	651.369	831.528	7760.99	4653.35	1790.66	2129.79	497.187	576.562	531.131	1267.77	720.684	964.843	437.561	712.522	673.834	1846.5
M117T110			0.0560482	116.928	109.686	790686	477810	471313	197620	749029	451601	389236	766194	672478	866636	757544	576116	888148	560879	530360	694946	249980	656623	541731	557677	700086	445966	523850	798354	612225	825187	827353	551506	544105	780397	738339	690024	443887	624474	749357	582914	719691	695990	399274	701407	728536	809572	659627	789588
M263T287			0.056166	263.107	286.681	2070.82	2821.78	2886.14	4356.59	3455.56	23734.6	10866.7	581.471	1243.71	802.355	2778.74	4720.3	858.178	16235.5	564.465	4117.35	6605.47	1635.17	42151.7	1381.96	952.892	1504.59	2340.7	1840.52	1793.7	1988.62	3029.45	1527.86	2044.83	2811.92	137831	6116.44	1636.16	2994.88	1316.21	478.983	1709.44	10471	1314.3	974.748	1944.13	1623.78	1969.95	2936.45
M130T257			0.0569043	130.087	256.543	38615.8	67892.6	27486	1.30611e+06	46640.9	1.3563e+06	397367	54527	112157	86827.3	47011.9	155598	7436.14	184300	25947.9	5352.01	441576	63308	178030	36769.6	35042.8	11503.6	47512.1	18405.7	18544.1	23983.2	25443.2	6497.51	59534.3	32194.8	1.67165e+06	425496	41944.3	104038	130124	52305.3	11202.8	107543	45834.7	66962.2	22429.5	20713.2	28476.8	36152.4
M225T53			0.0569282	224.762	53.0465	2597.52	6160.27	6492.73	6932.99	1429.19	9399.83	8015.82	871.957	1669.38	4731.4	1128.05	8977.13	786.954	4758.34	3494.16	7441.55	7922.61	1308.54	1876.6	5239.24	940.472	9206.53	930.284	820.635	6188.36	2178.25	1738.47	4320.73	4176.45	1353.32	3697.13	6385.95	7532.33	9227.36	5935.82	11585.6	2293.94	3569.94	2099.53	2213.57	1160.03	4040.5	1432.7	5377.06
M670T28			0.0570139	669.517	28.191	423.415	729.488	0	1772.83	1368.07	2363.82	792.215	1597.14	3019.35	144.833	684.372	454.081	484.423	638.172	3399.18	203.496	2563.18	526.35	2438.4	561.005	1321.95	2232.02	1950.33	77.1313	0	0	485.133	283.592	255.352	1447.91	1447.99	2026.04	1197.69	1267.37	127.408	1555.3	178.532	2743.37	3283.05	3222.82	2528.24	912.175	3577.82	0
M609T472			0.057021	608.586	472.363	1507.22	2277.21	184.485	5021.31	829.713	8472.94	7493.03	2218.47	2070.47	2136.38	801.9	2580.65	27.1962	2256.01	760.036	9.12976	3094.44	1513.39	2091.27	640.896	2519.69	943.782	792.38	12.303	1251.87	0	17.3786	2875.19	7143.09	1191.8	2895.51	1002.38	3518.79	737.304	199.784	759.836	574.466	0	1200.6	2514.34	610.552	2011.19	1852.71	2342.92
M161T318			0.0570391	161.056	317.602	626.967	754.65	317.149	12233.9	559.672	14147.2	5741.39	1355.89	1400.94	1172.95	233.669	1990.59	408.298	1598.91	465.063	308.283	9104.45	591.624	7356.37	1327.24	653.722	750.656	692.317	401.279	400.783	313.237	355.371	327.573	1976.91	526.88	13255.4	6862.94	619.893	1991.33	795.266	411.752	457.143	1012.39	539.683	475.845	647.669	481.739	618.08	317.03
M411T393			0.0575034	411.188	392.775	686.574	1581.75	619.42	52134.1	811.438	22527.8	15556.9	1765.71	4400.87	9830.12	575.262	4751.28	813.108	9103.97	775.192	396.924	21811	1146.89	4540.89	1220.7	1882.67	566.952	993.973	578.958	519.4	790.927	754.087	591.783	2369.29	1706.9	10158.3	2441.18	995.71	4465.26	738.967	766.601	644.964	1455.86	690.293	1773.77	632.553	1653.3	937.53	2182.27
M569T470			0.0577578	569.109	470.453	520.464	1064.55	233.526	1723.26	439.392	2478.99	2874.45	1252.38	583.463	672.281	469.186	1061.25	47.7258	1153.36	457.523	121.784	1359.83	692.796	771.182	168.037	1274.87	351.193	173.86	58.7004	796.696	56.0906	220.856	1166.98	3759.85	510.224	1186.72	1091.58	1528.58	864.851	515.067	175.833	393.248	119.682	222.469	962.571	132.87	762.9	1212.74	950.731
M304T160			0.0579719	303.927	160.201	2518.82	1477.05	2206.78	1433.31	1289.03	1319.88	1494.46	190.99	925.234	2260.87	1970.1	1692.31	3987.9	944.703	1746.19	2249.5	1827.8	1100.4	1477.29	1353.21	1341.16	1256.5	1597.91	2643.92	4770.46	3036.48	1572.53	2560.86	1489.68	1898.25	803.177	1619.41	1828.82	1570.47	1653.92	1233.45	2773.59	1055.64	1870.9	1071.26	1330.58	1522.3	1726.33	2566.86
M468T34			0.0579835	468.13	33.819	5853.18	13939.9	32592.7	21031.2	15099.2	26322.3	6482.19	13513.5	7597.7	30317.3	10844.8	8569.97	12254.7	26676.5	34366	5250.09	17227.1	65583	10308.4	14286	14466	6746.53	12841.9	30420	41274.6	30061.8	1.21056e+06	31130.3	22262.9	27718.6	14354.3	25354.6	17279.5	2825.44	36145.2	9357.43	38525.7	16482.7	6889.61	78921.7	7943.3	15534	21823.7	21833.9
M92T37			0.058072	92.0251	36.8165	5842.69	2605.67	2528.98	6979.74	4796.33	3359.31	3720.86	9618.6	7808.23	0	9346.5	3294.6	18963.4	2039.17	7715.84	14769.3	3592.96	3834.95	12112.6	5154.86	19751.6	2505.72	17790.5	16778.7	1799.97	4215.04	6487.07	2554.55	821.765	10803.4	3820.19	6277.08	5449.17	2872.23	740.608	2972.41	1808.71	7645.07	2851.4	2424.73	7109.69	1030.04	8648.46	4786.64
M363T43			0.0583144	363.194	43.0575	8832.31	65114.1	7312.92	19703.4	46627.1	48578.9	16016	46309.7	343833	22646.6	21582.4	16350.8	6335.89	7619.24	88431.1	3029.4	34665.9	133891	62765.7	39093.8	14810.4	131177	22954.2	10690	10360.2	11508.5	30836.7	21095	17404.5	29746.8	218861	34607.7	23937.9	31122.4	26926.5	148072	13185.4	503996	152694	42801	195952	13370.4	66270.1	10562.4
M567T43_2			0.0583161	567.464	43.0685	9217.58	107146	16091.7	19902.9	40285.3	12936.3	34823	20287.5	22739.4	66548.5	5843.51	38558.3	6661.95	27051.5	31017.8	231.56	27168.9	65343.8	9649.08	13843	11485.7	10820.8	6728.64	4014.15	27244.6	15791.2	27528.6	36698.4	71366.6	20578.6	54846.5	28479.2	24412.9	30428.2	8909.51	152618	21679.8	36954.7	47527.6	30347.5	100139	13834.1	30506.9	6508.6
M506T45			0.0585065	506.289	45.273	11567.5	47498	11540.1	6917.11	74006.6	12159.2	8827.75	142245	412587	23518.4	37869.5	12555.3	18196.4	20626.1	110376	6602.91	24439.1	340402	23941.7	38441.9	59373.5	207508	53250.8	7097.96	7499.53	3844.12	85464.8	35992.9	16606.6	59069.5	61702	72790.9	65314.9	15308	9941.9	27001.8	27588.5	63692.4	147017	46419.5	322853	23572	105910	3222.99
M483T151			0.0585206	483.272	150.977	4646	25933.1	885.908	9104.1	4380.54	58867.7	36833	19974	91728.2	66909.1	17939.8	13550	1819.47	132762	38725.4	304.771	40606.5	27161	126506	24822.9	2274.94	134162	1168.42	575.823	1527.19	987.856	32921.1	23474.5	9640.71	12529.9	185888	49623.7	78589.8	159822	13360.9	83270.7	1564.82	217414	37442.4	37315.8	69711.5	12825.7	18486.3	2330.7
M779T131			0.0586645	778.56	131.416	31968	24932.4	16800.8	27896.3	16184.7	27094.9	19918.3	17250.4	5853.51	20927.9	18765.1	17406.3	21398.4	12765.3	20639.1	1374.35	24841.5	17679.2	30150.5	13444.1	16982.4	19208.7	20063.9	5708.75	23981.6	1862.61	25004.2	37085.9	12884.1	23653.2	34046.7	19451.6	25756.2	7810.66	23607	24385.4	6896.75	14948.2	31945.1	25645	42365.3	27595.4	41025.6	1285.16
M222T101			0.0588678	222.077	101.071	30510.4	4811.71	5665.01	1744.48	153923	5185.7	6749.92	6131.56	8452.64	8509.86	6372.62	12762.5	5883.52	31664.8	283418	3679.9	6284.62	37494.3	66703.4	6350.75	297076	14648.5	4671.03	62339.9	5346.58	4667.8	2693.95	227764	125720	2490.96	191443	349654	192757	358711	5773.17	138428	210906	403403	142216	4250.95	259783	111513	147150	1457.79
M822T129			0.0592586	821.573	129.202	63185.8	116391	30229.3	64480.6	64113.9	58594.6	100405	72296.5	45623.6	57914.5	41125.6	59138.6	42546.5	80898.1	74874.6	1845.96	62541.1	65155.2	136741	64831	76104.5	61178.5	49575.9	6520.69	57973.3	7114.11	81944.6	145039	74267.8	125676	66227.2	69306	55831.5	93855.4	49021	58666.4	19555	65390.7	64454.5	75565.6	73232.9	113417	75448.4	3301.74
M221T53			0.0593042	220.766	53.419	2212.24	3880.36	3756.73	3911.3	869.37	5214.35	4177.03	892.448	1144.87	3246.24	1018.65	5141.49	1601.42	2946.32	2161.53	4496.53	4829.69	414.519	1247.63	2961.66	840.726	5152.18	832.359	1278.47	3611.55	1273.46	911.706	2938.98	2514.18	899.568	2240.78	3241.08	3948.35	5614.19	3534.81	6151.72	1640.41	2546.67	1350.38	1230.78	682.66	2388.39	759.866	3195.01
M289T155			0.0594827	288.922	154.932	1385.47	623.863	1315.45	3634.17	3577.2	4360.88	3657.8	1313.52	1711.97	875.339	1504.58	1638.11	488.355	3872.01	592.229	899.612	4397.29	1651.56	1759.92	762.66	2236.25	513.517	1516.96	753.434	519.006	966.069	1075.75	642.128	1386.25	1317.85	1808.88	4601.46	2006.07	1006.8	2317.72	1163.85	518.268	764.377	1053.28	2313.47	692.802	850.407	1257.61	886.025
M461T28			0.0597676	461.202	27.5485	5703.93	4248.25	5804.5	6840.64	2299.05	4000.64	4243.69	5183.56	6214.28	3772.17	3654.2	14911	5236.05	4460.23	10010.3	4974.89	10639.5	3075.87	5085.28	22230	4742.91	2992.71	4009.26	10837.5	7079.83	8271.15	7902.67	7235.53	6799.32	2804.82	9173.17	3928.13	3669.87	4601.91	2274.61	4881.36	4046.26	2438.74	3618.45	7678.17	3686.28	8931.39	5005.93	3300.51
M859T175			0.0597811	858.525	175.366	4431.65	17180.8	1866.49	5141.65	17811.1	9171.77	10388.8	16701.3	52278.4	13660	4681.63	10926.6	1369.49	16082.2	10867.3	235.473	13941.9	19690.9	4513.58	3405.58	11379.2	14182.3	6837.15	386.545	5182.87	476.479	15388.9	4759.4	9308.26	9776.51	9965.5	24891.2	22990.1	20964.3	5724.54	16807	850.094	37891.2	18931.5	22780.7	23782.9	19051.7	22587.6	377.746
M221T41_1			0.0599138	221.006	40.576	2186.16	36707.9	169784	3498.44	123759	20898.8	6269.12	60512.4	212504	430596	82959.7	326569	7272.34	554152	24561.4	27740.9	77271.9	84746.4	8346.28	292584	405983	36449.3	640870	217745	54723.2	476430	53901.9	46457.1	40803.7	1931.19	22135.2	177419	149742	65412.4	430338	53189.1	91725.8	27311.1	222430	218197	15618.2	32532.3	82293.3	63760.6
M587T174			0.060334	587.331	173.946	6092.68	6728.98	4779.85	3689.27	5575.63	3078	3220.49	3727.46	5861.27	4541.2	3793.73	3117.46	7447.15	2575.82	7738.35	346.897	5024.69	6542.35	6941.98	3400.14	1881.23	8397.69	2055.48	4540.96	8567.38	1919.6	2755.76	6296.17	7174.73	3405.54	9440.52	8213.49	5918.5	3580.77	3086.62	2757.83	6550.46	4640.61	6133.78	2063.9	5278.31	1819.76	2052.25	6008.24
M253T287			0.0607367	253.094	286.92	4633.18	2491.47	1781.54	3766.81	3414.03	7522.86	10238.1	4112.58	5999.16	3358.98	14145.7	4442.64	1553.52	3015.87	2522.39	1197.96	12168.5	16036.3	12631.1	4394.89	7525.97	3536.88	5470.3	2148.62	2482.57	1420.26	2749.56	1296.57	2455.58	6080.07	43688.8	14821.7	2833.67	5049.55	2169.62	5291.59	2682.69	11340.3	4715.24	18262.1	21010.9	1607.14	7871.3	2820.57
M261T437			0.0607474	261.073	437.065	948.255	1240.99	1021.27	7549.62	1172.62	12890.3	4550.57	906.766	1560.27	1220.94	752.247	845.063	606.983	4272.41	496.576	908.242	3623.88	955.486	689.051	977.317	867.265	800.784	1423.91	822.966	837.078	675.021	991.355	504.368	1139.92	665.444	2731.56	4944.81	989.908	2122.88	3189.68	593.049	757.18	1417.84	1221.64	1296.27	732.614	734.282	644.81	986.288
M283T44			0.0608561	283.191	43.594	7013.71	7154.15	5769.54	18018.1	6541.83	8879.28	15757.5	10703.7	16050.1	7691.13	4395.54	3960.75	5503.82	13398.6	17629.9	6176.72	10959.8	7490.76	8328.86	17977.1	3147.17	16312.4	5556.31	26169.2	44551.7	8023.51	8805.35	18077.7	13488.2	5221.2	71532	11526.6	6101.17	6678.22	8782.64	25711.5	16731.9	13696.5	12161.8	8224.23	8455.09	14355.9	11073	6409.6
M159T303			0.0609063	159.077	303.418	3706.2	9894.18	1868.66	16203.9	3537.71	41726.6	51640.8	6894.48	10091.6	4504.89	3579.07	11484.9	2408.6	7139.08	3279.54	1327.31	21917.7	7507.95	84187.2	8358.58	5382.72	1951.12	7357.36	1764.17	1671.38	1696.9	3890.88	971.784	11280.5	4724.23	152711	19905.9	8056.17	13011.5	7397.9	6649.09	2379.52	14727.9	5624.56	3528.22	8317.46	1752.88	3865.12	5224.37
M439T42			0.0609418	439.222	41.556	17928.1	81696.9	28859.3	35812.6	80434.8	52070.4	27119.7	77101.3	138419	27871.1	16500.6	56923.9	10491.7	65704	72749.6	34255.3	75144.8	181801	86553	25851.3	59659.5	113127	63206.5	22880.1	81322.3	23120.5	71119.3	54654.6	34660.6	63253	119633	52754.6	26520.4	39357.3	53728.6	103238	128286	315006	166387	73188.3	179404	27831.2	106615	16157.2
M267T201			0.0609465	267.074	201.456	359136	11359.9	258664	9165.09	114943	24464	75356.9	16801.5	74264.4	11514.9	452065	11612.1	65855.5	17713.8	26449.5	25927.5	9521	18424	497216	64248.3	11629.7	16281.9	20843	381700	5300.2	6929.58	27467	3091.46	16913.6	18780.1	162903	38734.3	53478	34838.8	16478.6	20322	6589.67	5184.06	21080.3	28894.7	8572.12	23154	21319.6	176534
M687T42_3			0.0609531	687.461	41.901	48154.3	17518.4	10829.1	7607.63	31346.7	8772.4	7438.08	49152.4	48112.8	24810.9	21039.2	17271.1	16251.1	25842.4	25511.8	120.256	14403.2	29472.8	110065	7967.77	20592.9	26681.9	13304.5	1191.16	2904.36	1055.05	104099	17317.4	12852.1	74669.3	53639.4	21517.1	14411.2	13197.7	13637	16653.5	4436.41	45353.8	63143.6	60708.8	181779	28845.6	72429.2	292.153
M365T494			0.0613734	365.054	494.191	1470.02	563.253	2093.79	1498.45	2238.05	1649.51	1418.13	848.266	2306.18	745.438	1180.26	1876.82	1594.06	942.988	563.191	2205.26	908.022	1498.86	431.927	1193.84	1355.43	944.297	1230.06	1345.1	726.789	807.686	1556.69	828.588	907.089	488.748	1416.58	983.633	875.93	872.485	968.16	901.212	1490.57	753.227	1487.17	690.016	1411.2	942.639	1184.5	872.538
M337T374			0.0617012	337.063	373.568	689.399	544.269	1309.21	5108.31	2974.08	5799.45	3788	1545.11	4815.31	3292.88	1643.4	2036.74	283.597	4589.01	320.772	1522.22	5524.63	1425.15	1187.8	619.167	2682.57	572.178	2011.48	497.993	560.287	550.038	1268.02	277.68	467.61	981.832	1999.69	3456.48	826.454	1540.43	1214.92	702.031	359.317	951.194	605.613	1952.69	765.936	1230.86	1039.37	1147.99
M717T43			0.0617824	717.473	43.1395	85879.9	163424	40605.6	143924	88581.5	1.249e+06	90063.5	83946.5	277390	51403	108441	51650.5	18830.6	520269	203482	743.51	279196	76516.1	570907	15815.3	76824.9	191074	67060	9049.08	12518.9	2274.52	309451	102921	122177	313329	398444	321011	102256	379454	43839.4	490475	7102.92	420147	227327	283293	727766	247584	287985	1304.8
M337T362			0.0617952	337.125	361.975	1483.02	2985.18	1008.36	22082.4	1796.96	15411.5	6628.03	798.977	2219.75	1613.06	1264.75	1768.36	409.542	4138.95	1212.73	1590.9	10847	1236.46	877.569	1158.32	511.584	881.784	1159.64	960.134	501.755	1042.23	2119.01	490.989	1283.88	1560.46	36077.4	7981.04	1628.61	2685.74	1956.1	1048.18	524.867	4557.94	1392.06	1157.89	605.88	1552.79	1074.4	2951.13
M515T327			0.0619374	515.32	327.158	526.082	2066.31	524.4	45464.6	585.585	27975.7	58313.6	2827.78	5980.94	4369.49	398.271	7895.93	316.25	4184.02	857.764	79.5699	24402.4	603.186	13374.5	1693.25	565.025	421.025	548.692	556.273	318.113	476.572	482.906	449.399	3907.34	1756.5	32773.7	9843.41	2311.8	3110.58	864.516	793.848	396.12	1640.97	823.023	3144.11	223.962	756.875	864.548	2681.37
M232T328			0.061971	232.094	327.51	742.192	7508.05	2011.89	96458.5	4012.35	125430	63847.9	6545.8	15051	6692.19	1251.53	15554.5	1707.06	22914.8	3019.71	704.127	38798.3	3992.45	11701.7	4697.46	4143.2	1320.63	4538.32	1221.72	743.988	1186.26	2063.19	1018.72	7761.56	4515.56	52301.3	41445.6	5703.07	11580.4	3778.49	3477.85	883.407	7715.58	3438.87	7982.8	1496.69	2550.48	2473.03	6678.03
M426T341			0.061989	425.996	340.856	596.008	942.711	1234.31	2798.34	1521.57	2401.78	1147.11	377.358	1845.24	1394.81	2223.85	1377.98	217.095	1615.86	1146.11	83.689	2803.61	1900.34	1486.01	116.603	450.172	558.128	619.033	1359.55	808.794	339.782	576.241	596.05	1264.24	547.35	4963.64	3514.29	624.043	489.023	1256.85	273.828	686.329	538.529	803.324	330.082	781.266	477.92	483.925	1399.71
M241T24_2			0.0622657	241.237	23.626	2840.36	2709.62	3224.84	3137.52	3413.58	3142.64	2571.25	4574.65	3719.05	4300.8	1212.48	1250.27	2835.11	4157.67	4622.83	4121.09	3552.02	5698.36	4240.07	4165.34	4028.84	5682.3	3843.18	3104.19	2884.44	3822.2	2069.57	2444.5	3478.86	3499.13	4422.72	3680.46	2988.87	2272.2	2919.16	3460.67	3590.94	4634.05	3901.55	3302.3	7624.21	2696.57	4379.36	4201.8
M871T381			0.0623495	871.409	381.226	3005.25	2978.95	1104.18	29329.6	599.654	42966.8	57583.9	2421.86	4481.05	4037.39	1134.61	8693.24	1209.37	12818.7	1108.56	361.598	15550	1312.64	7262.09	2529.16	1594.46	1226.32	1875.12	867.224	801.458	918.832	699.561	616.785	2658.9	1496.49	47627.8	16728.4	5329.95	5786.96	1447.98	2121.95	609.227	3301.37	1186.68	3432.41	655.662	1291.68	1531.5	5520.31
M244T398			0.0631147	244.141	397.839	3272.51	8255.68	1153.54	2410.23	1159.93	2762.7	7655.16	842.242	2435.85	2076.79	943.074	3065.43	1297.4	2735.78	4923.5	717.342	2680.15	1888.65	20186.7	2189.07	881.256	1122.7	1523.79	1491.43	835.868	955.116	790.134	1382.94	3201.65	1170.61	24824.7	7877.5	2248.89	2795.13	1354.06	3340.93	897.274	2388.1	1538.52	1127.96	678.036	1168.51	1302.11	3761.03
M417T46			0.0631588	416.978	45.6235	2274.8	11770.3	1598.68	4702.78	4829.22	10964.1	9082.88	4877.89	14278.5	6939.53	9695.34	14311.8	786.469	14501.8	5792.35	17634.9	8070.15	5222.73	6526.92	7611.53	7311.65	8231.47	20269.2	10701.5	14069.5	10563.3	6231.09	15000.1	10952.8	7853.07	5025.89	6695.69	9824.01	13460.1	13067.4	15418.6	27208.9	13352	10567	21180	18654.2	4706.38	3872.51	11564.2
M313T341_2			0.0633648	312.938	340.842	1544.34	1885.04	2190.18	3068.1	1610.87	2916.72	3393.26	3003.57	1914.54	3337.08	7394.85	2654.94	1812.01	3167.17	1885.65	2225.77	4130.03	2731.18	1643.38	2784.39	3710.36	2567.12	3005.79	1806.67	1530.17	3071.33	3182.87	1510.39	1667.31	3009.35	2155.39	1909.48	1685.51	3904.32	3180.88	3409.23	4826.66	3508.09	2100.08	3306.77	3186.93	3529.88	2977.64	3320.27
M132T22			0.0634007	132.03	22.1135	22264.4	29532.2	11430.4	29302.9	42066.3	31443.6	15078.9	31718.2	42380.5	4369.81	29819.9	9567.48	39169.8	13174	54942.8	60502.1	36187.6	19188.7	45799.6	22414.6	31436.7	29191	44845.2	40427.4	4859.43	7599.3	13960	6831.07	4106.43	26688.6	33909.5	42916.9	23247.2	16995.8	6451.85	18122.7	26294.1	44798.8	38685.6	32530.3	62346.7	4169.19	22335.5	27005.6
M527T28			0.0634174	526.783	28.199	0	3901.33	2381.14	4936.82	0	4712.91	5070.37	0	194.039	366.868	0	3418.9	0	3720.85	5211.32	4735.25	6344.66	0	1957.42	4092.17	0	5507.69	0	63.1647	2233.13	394.007	0	818.779	0	0	5941.23	3106.1	4783.67	4721.09	95.6286	4091.24	2945.28	4729.32	3144.88	2657.42	0	1457.85	2972.87	4981.94
M892T43			0.063841	891.534	43.473	7362.41	22553.2	3414.39	6386.08	15368.9	10288.4	4007.18	31628.6	34862.4	14735.9	8642.65	10271.8	2683.85	12679.5	22755.8	289.269	8058.44	20559.2	15953.8	9095.77	15549.6	28016.5	12487.7	1298.93	3209.45	786.016	24592.1	10432.9	9624.01	17339.5	27334.1	12954	11454.8	12277.4	6475.05	7182.1	4681.23	14711.1	19835.6	24317.5	15308.8	26193.2	31376.3	698.626
M203T237			0.0638587	203.082	237.209	6781.03	16012.8	7330.6	244116	9489.9	226137	65085.4	7769.43	19631.1	15678.4	7686.37	29091.2	1237.71	36684.6	5252.04	1141.34	65479.3	12537.1	21624.7	5876.18	5425.8	2966.69	6264.11	3292.44	5663.09	7366.53	6239.74	1643.73	13419.3	5556.89	280289	72696.7	7399.35	12074.7	38573.4	7479.05	7556.14	18657.1	7920.34	10089.8	3347.86	4878.4	5373.12	8595.17
M172T317			0.0638614	172.025	317.157	2436.07	3337.95	2990.26	8014.44	2634.97	17405.5	5536.7	2144.61	4149.97	2836.67	1742.55	3420.57	1224.6	4637.36	1600.73	1401.63	4546.44	3560.87	4704.19	1258.88	2414.36	1708.57	3549.79	2161.44	1146.51	2100.66	3644.68	1128.59	2416.56	2336.96	11471	8137.68	3526	2705.37	6017	2365.17	1681.84	2674.44	2830.62	2092.58	2539.82	1602.24	1900.03	2515.05
M889T46			0.064101	888.57	46.094	4572.2	27883.1	3334.86	9472.07	18103.4	13360.7	9615.6	20428.6	9135.82	15430.4	7925.43	9208.35	1813.12	13697.9	21593.4	529.355	17727.9	29731.8	11085.8	7518.51	26847	27397.8	11870.4	909.22	6180.65	1737.8	13902.5	11571.2	7837.56	12472.4	29671.5	12403	11851.3	11823.2	11494.7	10596.8	3812.25	18713.4	11995.8	15246.7	15200.4	16232.2	19641.4	1476.59
M66T24			0.0641759	66.0022	23.7075	327460	95902.2	81692	122270	308555	50516.7	31563.1	561856	482096	27670.9	302247	49104	235349	26435.5	294534	113797	111290	234393	96459	61623.7	529371	223631	797987	554934	34197.2	101125	223000	35898.3	11167.6	564890	181101	238710	31351.4	77044.4	84301.2	62434.4	266948	218954	527499	326625	771545	39132.5	357459	199545
M124T276			0.0642896	124.007	276.298	544745	302659	476435	1.53103e+06	636158	1.84254e+06	1.37975e+06	441176	547154	790204	632891	1.00637e+06	206460	1.74687e+06	149184	143290	1.6098e+06	512490	963136	309854	697215	204719	537118	284137	232040	299379	350007	138202	617486	246187	1.29464e+06	1.97886e+06	1.12533e+06	740493	501355	404603	128039	620522	308719	776507	141218	355391	370993	529788
M145T353			0.0643234	145.062	352.587	24150.6	39923.1	148917	177517	33387.3	201517	52741.2	20175.1	44633.8	25803.3	96865.9	62196.6	14028.6	53354.1	36152.4	24460.6	43298.3	30977.1	30113.3	16631.6	9099.64	6172.32	31865.7	22231.6	28165.4	96991.9	43328.2	10319.6	30182.6	27992.3	134793	60692.1	23703.7	48900.9	102674	18810.4	29998.7	21206.4	19285.8	26375.7	16071.7	43831.7	31595.1	61525.3
M708T47			0.064342	708.444	46.757	8458.04	32838.1	7446.41	13299.9	11879	3339.13	2924.19	13127.1	13912.5	8430.32	11760.5	6759.35	27677.9	14501.3	87532.8	337.603	13934.6	28195.7	30411.6	108757	6309.85	64807.7	11752.1	4537.22	2974.73	1655.08	21487.1	41705.3	140118	5522.83	25209.3	6187.07	2638.93	13728.5	10686.9	10469.8	23052.6	10358.3	23619.2	9407.5	35704.6	12390	28440.1	1370.66
M175T42			0.0646586	175.018	41.735	19254.7	9541.09	21382.6	196225	40490.7	149257	42589.9	59231.1	50387.5	15881.5	138950	66010.7	6777.65	60680.2	23641.5	49827.4	169542	22443.7	26698.1	4871.73	95590.1	34026.4	68988.4	16889.9	19938.1	7107.94	14662	14693.3	26555.5	33849.5	22885.2	737577	217491	3846.55	13640.9	21953	14165.2	14252.8	31730	45275.3	17839.3	9054.31	34922.1	23212.9
M154T152			0.0646823	153.868	151.75	1177.28	2413.35	2251.45	1345.29	2177.1	1386.15	2289.88	2388.74	1836.54	2392.52	2376.57	2048.49	2447.28	2096.03	2635.33	2235.53	2692.55	1587.85	436.696	1436.48	2327.79	1955.46	1707.68	2427.82	2450.83	2802.1	2141.56	2052.87	2560.92	2461.3	3830.78	2055.34	1607.51	2682.45	2735.99	2119.31	1785.95	2551.69	2253.64	3367	2526.85	2191.54	2270.37	2509.93
M888T45			0.0648828	887.559	44.949	9756.48	11142.7	7640.33	14355.8	15159.4	13112.3	15225.4	56928.2	21692.5	38798.8	11180	11646.8	5955.97	22665.4	12591.4	1453	19855.9	11113.9	9065.56	8382.9	42926.9	26741.7	32769.9	1654.75	10731.6	3321.25	19135.3	13564.3	9254.66	15039.5	39006.2	13399.4	13666.1	19450.6	10988.4	42969.1	3090.6	18748.8	16108.5	47835.6	18491.1	39170	33255.2	2203.23
M169T34			0.0651091	169.052	33.522	5696.89	5046.26	5328.01	5247.56	3710.17	11572.7	7320.3	11931.9	4961.14	1197.56	18415	5861.06	21152.9	2938.54	17355.6	26612.2	7013.79	2234.27	15833	7775.07	9360.53	13019.1	16693.9	19878.6	4540.67	3141.13	7794.23	12015	1678.47	11800.9	2561.05	10858.5	10792.8	7770.15	4235.98	6928.73	4399.81	12573.9	7033.71	10543.5	12468.7	774.585	12401.4	5041.47
M206T282_1			0.0651256	206.049	281.587	4292.52	4344.96	2391.04	3098.04	5356.8	34570.9	16188.2	2331.52	2912.97	1807.87	2191.82	3584.3	2107.68	15862.2	2444.97	2545.27	10205.8	6111.72	10999.7	2075.25	5841.93	1911.64	5972.96	1960.35	988.906	952.681	2533.39	1022.85	5687.71	2861.39	55136.2	27742.9	5065.07	12099.1	3220.26	6852.99	1321.87	10433.9	4304.55	1740.18	2679.69	1016.14	1704.26	1934.58
M307T28			0.0652096	306.795	27.5565	2395.4	1373.65	4896.94	3272.97	201.1	4744.53	16363.2	2108.28	3091.58	3459.83	1254.68	45664.6	143.7	2139.65	3060	5733.35	4040.93	748.802	4199.83	4310.33	47.4737	6193.28	0	122.671	1773.25	1047.54	488.216	2047.11	256.248	701.588	6100.2	5506.7	2976.33	13831.3	3347.38	5380.06	3386.99	1707.24	18645.3	2083.4	756.027	6929.58	6573.33	5140.71
M743T361			0.0653044	743.432	360.791	2339.69	3102.47	569.308	279506	500.428	36130.8	29978.7	1062.66	6898.01	1416.99	1213.1	8112.09	464.381	5359.27	924.031	274.522	121777	1225.13	1020.88	1220.72	504.613	423.448	502.833	586.591	460.037	523.833	552.565	744.527	4416.53	2085.39	21815.2	7034.76	5978.64	5104.83	978.08	1394.1	439.209	867.72	472.027	3117.63	389.475	546.794	1111.19	1872.68
M112T116			0.0654053	111.947	116.227	18004.3	68173.8	40654.2	173443	108066	110608	134994	43715.7	85777.1	42756.3	59175.6	34684.5	20964.3	250140	133217	73967.6	80563	26398.3	25271.7	65153.2	78829.4	99640.1	50238.9	22567.7	41152.9	36515.2	71800.3	31368.5	43974.9	46813.3	48536.5	61950.4	57008.2	50044.5	84183.7	87301.2	42859.3	50147.8	55624.2	72646.4	118189	75668.1	44675.6	53524.1
M689T42_2			0.0655272	689.477	41.853	22928.9	23307.2	7475.59	54143.3	36532.3	19776.3	9430.77	61564.4	53405.8	12197.4	26034.3	33116	7384.71	2380.8	70054.5	20.9059	30246.2	14004.9	18857.5	13469.7	63610.9	45002	47082.6	3709.31	4997.05	1387.67	39068.4	16634.8	6308.17	61881.2	33614.3	26447	22898	17008.4	10557.3	16492	7273.73	26560.4	61041.3	41614	140989	12138.8	91527.5	256.083
M860T155			0.0655432	859.538	155.022	13085.6	182209	15241.1	53535.3	130965	65763.6	196584	209960	509767	216305	81006.7	294984	5002.58	398342	160237	6782.79	165680	147699	29654.6	80350.8	157299	356668	163152	2590.19	25569.5	3680.27	239490	61090.7	134249	104152	87956.6	246478	378684	485014	26557.9	225402	8359.91	628467	185038	927237	83422.1	651043	575140	2150.01
M361T288			0.0655748	361.007	288.103	3928.74	8119.23	6064.54	4404.02	7110.43	6216.9	7339.39	4151.73	4380.17	6156.26	6772.27	4536.25	4176.27	6688.81	3473.18	2549	5425.15	6491.12	4924.34	5107.15	6868.53	3254.6	5312.4	6922.94	7373.19	9087.56	7955.48	6923.84	7324.62	2679.61	6764.71	8440.09	6124.83	6760.92	2675.67	6966.57	6182.08	7760.68	4929.13	4745.88	5672.8	4714.5	3930.84	5508.61
M719T44			0.0657363	719.489	43.669	1.79849e+06	1.26761e+06	810303	3.444e+06	775047	1.2438e+07	1.88228e+06	1.32536e+06	2.22998e+06	743895	1.3094e+06	510759	464350	1.01784e+07	1.83875e+06	2236.01	4.42141e+06	513484	5.38292e+06	172059	132278	1.75258e+06	176375	101349	12592.1	5353.19	4.03915e+06	4.34435e+06	994155	4.53116e+06	5.39534e+06	2.97804e+06	1.38266e+06	7.55356e+06	733078	5.1323e+06	5116.36	8.95713e+06	4.38263e+06	6.6742e+06	1.49361e+07	4.07922e+06	7.55754e+06	3083.67
M731T43			0.0659214	731.49	43.2075	47699.2	35071.8	15816.4	41926.2	43556.1	113562	25613.6	138228	88328.6	76334.5	88645.1	40710	19427.3	54826.6	40667.4	171.546	64402.2	38587.6	186065	14781.6	22748.7	49378	28101.3	4646.79	4991.98	2096.16	228121	37243.6	13906.5	153593	111476	64991.6	32621.7	41707.7	26371.8	76381.4	7729.06	110540	84102.6	107143	210691	83863.6	107606	287.956
M604T155			0.0660394	604.234	154.926	848.322	3816.42	785.869	2394.36	2610.98	2710.23	3138.06	3872.74	11305.4	5175.54	1137.74	2347.58	542.734	3171.22	3367.56	446.182	3954.28	5033.43	5004.92	7096.1	2465.75	7645.2	1076.02	612.079	1458.11	946.937	3316.67	3940.64	4372.76	1728.14	12797.2	5158.47	4016.4	7051.42	1308.82	9253.64	1244.67	14341	6418.77	4464.38	6860.88	3378.77	2920.24	449.946
M636T421			0.0662554	636.325	420.971	1819.23	1669.97	445.831	7530.2	434.066	7709.49	9629.8	1182.44	2067.08	1327.93	572.905	4959.11	221.077	4352.11	705.814	212.267	5720.94	551.285	5611.9	1846.37	1751.98	723.311	540.484	598.426	364.525	617.461	488.135	366.915	1279.22	727.931	9137.49	6058.36	2087.47	1716.47	889.101	1052.83	479.101	1974.26	474.5	1312.7	380.078	779.081	540.553	2112.83
M94T22			0.0663208	94.0106	21.942	21400.4	29848.3	19336	31884.8	35568.7	31622.4	19635.4	34464.5	7269.19	5512.14	18318	20335	35240.9	16726.1	46278	62055.8	32699.1	20155	31979.2	23163.4	32526.8	31902.7	41086.4	38277.8	8891.57	9567.51	19702.8	8718.71	4917.8	28466.2	28206.5	37222.7	21876.8	19728.2	9507.2	19870	27211	36104.2	33634.3	27687.1	27322	7043.82	34270.1	28547.2
M343T405			0.0669435	342.876	405.488	699.995	568.713	778.62	331.597	583.453	398.51	302.001	570.21	631.869	746.498	625.371	609.646	661.796	524.087	924.545	767.518	523.888	682.855	624.309	669.006	567.741	839.252	505.883	669.665	862.231	611.029	818.867	908.393	849.147	664.794	422.397	592.813	592.522	645.436	660.999	587.684	788.368	590.868	614.057	627.465	780.921	648.7	612.533	559.685
M93T23			0.0670348	93.0146	22.776	101707	150425	150537	101447	184868	67433.7	231721	457977	528672	18532.1	491638	112123	76512.2	216269	226498	173440	170344	191882	72297.1	41548.8	425371	178884	511843	269119	155993	26624.7	185039	24785.5	112269	430449	69812	326741	119343	32341.9	42774.6	36999.6	157628	100665	315975	104830	1.13503e+06	22627.7	356930	296810
M289T53			0.0671609	288.933	53.305	4592.69	6140.66	62440.9	37543.8	24667.2	33055.4	25871.9	22976.1	25707.6	48873.4	40568.9	26741.9	2826.59	42349.2	7730	17374.9	33181.9	16643	11786.2	23099.8	51838	8954.25	53163.7	29450.8	14749.1	122706	50497.7	12147.2	15932.8	29016.4	13238.3	17814.8	19446.7	34654.7	70246.8	84915.9	30311.8	43993.4	50517.6	72193	26806.1	79777.4	44934.8	63724.3
M62T36			0.067373	61.9889	35.544	6.92438e+06	6.38157e+06	8.39352e+06	4.5305e+06	5.38572e+06	7.04827e+06	5.37496e+06	4.64828e+06	5.30796e+06	3.82071e+06	9.42082e+06	5.6188e+06	8.98003e+06	4.54981e+06	7.6343e+06	5.32372e+06	4.54151e+06	4.50448e+06	8.87243e+06	7.38116e+06	5.97206e+06	6.60852e+06	6.2253e+06	1.02759e+07	6.33912e+06	6.31172e+06	6.16124e+06	5.3765e+06	4.53318e+06	7.76251e+06	8.33943e+06	6.17867e+06	5.62398e+06	5.10357e+06	7.16853e+06	5.22378e+06	7.71803e+06	5.88162e+06	6.38538e+06	1.02021e+07	8.97839e+06	6.08512e+06	7.54866e+06	7.39188e+06
M189T139			0.0674868	188.939	138.814	16553.8	2347.91	21699.6	6277.31	3992.68	4084.58	7957.14	11417.1	2999.24	10595.8	18514.4	6107.33	55135.8	6247.62	1916.01	63761.4	9775.24	4135.18	6645.92	4485.79	8275.58	1307.46	9136.36	39549.7	15049.4	52513.1	5560.17	13488.7	3534.44	7426.91	2202.89	7466.14	7215.83	6970.56	15662.6	5278.98	16152.5	4675.05	5953.1	4303.34	8712.66	9362.64	5730.64	53695.8
M365T325			0.0678776	365.156	324.53	823.625	4200.57	845.675	36621	803.591	29550.6	10806	711.562	1625.88	793.436	534.471	1423.71	491.157	3410.45	1268.17	314.809	17347.4	873.765	2597.2	720.959	421.987	469.116	642.875	709.43	467.081	477.31	583.48	415.493	1474.27	524.542	144653	7319.56	2346.34	2679.27	2275.16	808	404.738	8061.23	1485.41	1258.19	504.33	484.052	508.684	729.906
M443T398			0.0680038	443.262	398.309	903.302	2438.49	316.055	9029.46	313.12	11489.1	37207.4	2694.1	2653.83	2886.48	652.973	12401.4	119.243	6408.27	408.006	67.3018	17580.6	616.384	10342.9	4108.33	502.626	424.205	786.463	152.019	122.369	316.46	268.277	347.613	7204.21	544.894	25115	24287.5	10831.3	12340.6	1452.41	1548.12	395.147	1757.78	544.19	2381.3	114.58	524.637	927.247	3611.97
M479T25			0.06829	479.328	24.856	18630.1	156504	23066.5	20903.2	155261	93398.1	32157.9	44311.8	83705	116821	9222.47	34368.7	9087.44	140313	185710	7866.67	80264.6	211231	25823.2	368192	22677.5	174298	16145.7	19445.6	63023.5	14036.6	98177.7	140714	292048	49262.3	372235	110358	98941.5	42272.6	28090	179057	111109	124793	81137.4	115625	223286	77186.5	91701.5	10318.2
M914T44			0.0688134	913.502	43.547	3764.37	51263	4226.87	6347.06	9701.58	20018.1	5152.96	9302.76	14899.1	4939.97	5055.23	4453.14	2271.01	21870.2	38301.6	173.24	10147	15162.3	11667.2	12220.9	5989.75	45134.5	5568.77	1244.07	2289.39	1025.89	18555.2	16814.3	13423	11685.3	29609.8	15095.2	9745.48	9560.67	4069.77	47961.4	1947.92	11911.8	15678.5	17679.3	16080.8	14380.4	19622.8	70.227
M231T358			0.068878	231.098	357.97	2519.19	2233.68	813.644	76169.1	3397.43	73276.6	15397.7	1370.27	4901.59	2636.86	722.471	6746.75	397.908	6646.7	1230.73	481.621	23920.7	1892.32	4657.33	1721.78	1383.49	1233.45	2964.38	1153.19	923.275	1917.76	1470.95	1258.47	2095.51	1935.38	40379.9	25067.6	2047.34	3902.93	6965.53	972.583	1129.16	3188.74	1407.7	2845.2	1699.19	1336.07	1795.38	3534.81
M315T374			0.0689005	315.08	373.736	1383.68	587.887	2664.88	15538.7	8440.59	18627.9	9968.47	3205	15533.3	9039.29	5666.21	5789.07	656.133	14403.1	674.447	934.546	19415.5	3307.71	1854.57	1334.83	7252.67	987.451	4360.81	866.834	992.356	1129.12	1524.74	659.327	1218.56	2065.36	6238.84	9901.48	1554.98	3186.82	2707.76	1730.84	822.527	2530.26	1205.6	4775.54	1698.11	3233.12	2131.97	2457.82
M162T23			0.0689471	162.042	23.473	5731.97	4384.43	2073.78	3631.49	13108.3	3510.03	2165.36	3672.29	9207.77	1756.26	13489.5	1139.17	7017.67	1488.81	7351.68	11459.5	3967.7	5682.95	5622.76	1525.79	18482.2	5024.02	18245.5	16122.4	1181.79	1972.92	9777.13	837.683	341.666	8697.8	2398.45	4733.26	2765.21	2049.84	3468.95	1953.26	4356.25	3385.44	7684.21	1907.62	6967.46	1000.83	7122.73	5034.79
M370T22			0.0689502	369.934	21.702	289.42	838.68	954.682	4978.31	3805.51	1142.46	459932	20505.7	139828	30922.9	9482.53	3978.67	9824.02	33335.6	68504	1856.79	4291.24	8755.94	11521.6	30646.7	65564.2	38792	9010.92	102.681	536.731	283.713	5153.78	22949.1	49597.9	23813.5	5355.16	65612.3	40113.5	76702.3	155384	15230.6	15400.4	18541.6	48230.4	4558.13	5194.47	2198.4	2399.36	2184.16
M710T162			0.068952	709.507	162.008	1902.3	4361.47	1114.28	1415.02	3402.45	2349.76	2348.65	1555.29	2347.34	2533.72	584.256	2755.93	1027.06	2688.84	4839.9	162.407	2206.53	3927.95	2588.67	1503.59	1361.3	3153.46	2018.98	267.785	2116.22	428.092	3742.96	3287.58	3623.41	2305.36	3345.03	3344.96	3257.31	2361.62	1040.98	2345	1496.11	4286.12	2313.11	1574.28	4382.63	1679.58	3064.18	316.144
M239T42			0.0692499	239.202	42.374	13990.3	46442.1	34626.4	44515.6	24750.4	32984	49273.4	50997.6	41523.4	59560.6	64205.8	39834.6	30575.3	19434.9	35939.7	49117.6	21628.8	16276.4	49564	56954.7	20586.3	63148.2	54802.6	159979	40396.9	62826.4	50519.8	28424.5	20532.2	22547.1	100350	40693.1	18749	44522.7	37268.6	47820.5	57758.1	53173.6	33552.5	58231.8	32494.3	102848	53468	69956.9
M199T381			0.069499	199.072	380.765	778.302	1366.99	1005.38	10239.4	911.731	19464.5	6088.95	1275.61	2423.45	1162.59	953.097	2197.26	408.572	2472.4	945.096	912.168	4408.5	757.214	1406.63	1135.79	997.981	884.862	1002.79	891.057	923.491	956.805	1061.41	733.743	900.144	1265	10506.4	7935.28	1115.86	2743.93	1350.31	820.727	849.026	1623.94	1035.35	595.788	937.424	1083.44	889.607	1362.89
M235T24			0.0695004	235.004	23.605	17768.3	4856.73	6473.93	55254.5	49617	29221.2	38432.5	38522	64961.9	111285	19246.3	17131.7	13294.1	82166.2	15912.1	7802.45	108311	109130	12498.5	16787.5	31690.4	18920.6	40765.1	23714.3	2468.73	23251.7	36853.8	3221.26	23569.1	24366.5	45381.1	127204	24694.7	97292	21322.2	57756.9	23654.9	76126.7	46881.4	84915.5	37397.8	7545.75	58175.8	28721.5
M817T47			0.0696336	816.578	46.849	67848.1	273468	40913.3	113715	246650	176850	192915	178674	187371	185630	189287	287390	40062.8	211264	200092	4349.18	175741	287089	255473	73754.8	157563	163173	168577	2283.67	82285.6	23483.4	254327	126125	147434	236524	104527	274008	267001	228272	88734.5	145510	39569.7	280080	181412	220784	113422	213375	209383	10399.7
M345T287			0.0696997	345.178	287.117	2256.03	4844.23	875.246	22846	1529.85	17280.8	9053.39	1292.95	2311.66	1361.13	1780.69	7389.73	786.337	6106.08	1066.11	453.991	16615.1	2174.88	6997.91	1855.77	1583.92	1390.13	1638.5	1160.43	995.87	707.729	1042.17	1027.58	9376.78	934.715	59937.6	23805.4	6157.58	4279.49	3487.03	1716.85	818.272	6343.99	1015.95	1719.57	848.174	894.158	1525.64	1240.25
M356T170			0.0700273	355.984	169.97	13767.5	21115.2	17448.4	5739.22	18941.1	6929.76	7516.71	10747.8	15146	13722.5	10812	16561.4	24162.7	6303.97	9458.96	4245.46	13372.5	14670.8	12714.6	5448.25	7593.85	11936.8	7867.44	11750.9	39750.7	6941.91	9830.6	17495.4	8532.24	11199.6	17982.5	25626.3	29164	8675.29	8329.02	10899.1	7452.09	10676.3	20060.8	6040.75	8802.35	6404.74	7046.51	19095
M116T282			0.0706509	116.071	281.925	15337.4	30992	18277.1	385533	21475.1	328712	133533	20424.2	43514.2	46654.6	27631.3	55350.5	6226.14	82483.8	15443	3332.94	136315	37149.3	45109.7	13635.4	18546	5531.03	23069.8	9941.41	16165.9	21028.2	13634.1	4945.08	27215	12832	322006	130563	13464.5	32390.1	83506.5	15236.9	11853.2	33249.8	19303.1	22166.7	12131.9	15575.1	13775.8	19951.1
M909T44			0.0708936	908.544	43.688	11167.8	27362.2	6986.53	11018.4	24220.7	11844.8	19168	84860.1	75909.1	34889.8	18498.1	20794	5784.7	39019.3	28154.4	1169.44	25351.5	20367.3	25884.1	12446.4	61775.7	23260.2	40150.5	2021.55	6411.86	2526.17	43431.8	12345.5	18692.2	31047.1	21234.2	25953.1	18459.9	36556.6	10816.2	33477.9	4926.64	29881.8	37130.4	60232.7	24357.7	55537.9	58717.9	1596.62
M508T340_1			0.0710702	507.835	340.273	1407.23	1192.39	2915.64	2386.7	2321.16	2642.89	2943.97	2886.87	2496.19	2650.84	2292.87	2261.78	1151.23	2844.65	1565.81	1905.29	2211.74	1502.8	544.633	2367.32	2721.04	1384.04	2946.74	779.527	1328.38	2690.02	2924.04	1585.48	1669.4	2624.71	1503.25	1241.88	1794.78	3092.64	3062.68	3079.87	1696.58	3189.52	1862.94	2246.82	2455.21	3064.6	2736.17	2677.23
M319T310			0.0711968	318.864	309.72	4500.45	3544.82	7574.16	3179.98	5419.67	3198.29	4341.35	4359.97	4739.87	4602.01	6582.86	6512.84	4658.55	3508.37	2461.15	4016.85	3704.48	3324.4	6090.17	2757.21	3716.21	3006.2	3742.74	3915.27	3990.5	4294.28	4283.8	2932.84	3633	5473.91	2757.36	5999.55	5206.82	4979.66	3724.19	2667.53	4123.19	3425.05	3559.97	3331.34	2999.81	3485.3	2743.21	7421.58
M138T32			0.0712147	137.94	32.326	17529.7	20069.7	14205.6	34201.9	28565	18458.5	13229.7	19436.5	14055	5273.32	9776.17	5408.64	33427.2	9625.98	24063.7	30959.6	15616.7	10510.1	16290.2	12754.8	59017.9	14853.1	140658	33828.7	10479.2	16392.6	12925.1	8922.93	5923.8	42173.5	33279.9	25188.3	13986.5	7389.71	11848.8	13265.4	9441.19	17455.6	9710.23	14709.5	97551.5	10566.6	14354	16490.6
M763T480			0.0713216	763.193	479.994	16673.7	21659.6	5584.82	9230.85	2465.85	20328.9	56806.1	10515.3	1435.55	3278.04	4892.71	4428.73	24.5739	120849	6067.7	117.406	63459.8	9886.57	2470.17	6437.31	21192.5	4211.93	4554.09	1586.34	2728.93	48.019	2372.86	5175.96	27051.8	1263.88	90797	65658.9	30908.7	11246	9511.09	160.629	2324	169.139	6653	1582.42	3195.33	1221.84	6132.07	4745.03
M731T47			0.0713624	730.539	47.306	12543	15086.7	11989.8	15218.8	9682.6	17489.3	15232.7	38614.1	16170.4	17084	21776.2	11422.9	11780.8	18142.4	13604.3	348.622	19433.7	20318.6	16925	13496.6	22241.5	22006.3	16311.7	3959.54	6528.81	1470.55	37363.9	25975	10630.9	37423.2	31641.2	16552	15440.1	14762.9	12816.1	20302.3	5840.06	22066.9	15920.1	29340.3	50762.8	17892.5	36596.5	672.339
M534T38			0.0718875	534.167	37.534	8723.45	13230.2	6159.91	24536.3	15504.1	13899.1	13984.9	13133.8	1372.7	12315.4	15487.1	4558.04	4230.75	14996.6	15450.7	1799.68	57722.2	4485.45	4033.97	6696.58	10744	3954.04	7622.18	5432.62	4016.53	9876.09	5943.77	6152.82	21430.8	3462.5	5490.26	7494.06	6169.3	14257.3	16242.8	18893.9	11288	11575.3	9578.65	5375.75	25723.8	9213.72	6109.75	9495.6
M147T238			0.0719611	147.045	237.621	6229.14	13832.6	7943.87	170615	9086.82	154503	58299.8	7021.17	14346.3	12143.1	6964.76	20929.6	2986.02	33362.8	4912.55	1362.15	62883.7	9990.25	20057.2	5495.93	6458.17	2197.75	6548.41	3947.04	5788.67	9360.31	6505.71	11606.3	11891.7	5067.13	192575	53774.8	5200.14	12336.9	43156.7	6134	5497.56	15675.9	7430.61	10056.4	4471.48	5790.74	5747.55	7894.11
M138T186			0.0720883	138.056	186.426	514.172	1905.94	1242.15	2929.92	30511.3	1485.31	2146.25	3119.85	6541.08	4009.16	4973.42	3107.84	1048.35	13289.7	7430.42	575.512	3655.65	20978.2	593.001	5840.36	29257.6	5257.81	32196.8	4143.67	1667.25	5182.62	8450.36	2607.71	5034.46	7161.19	12578.6	4031.08	1690.29	3972.19	19500.8	1966.65	17452	3882.45	12242.4	12136.2	6935.08	1375.13	5764.4	1055.36
M431T24			0.0721	431.25	24.37	7821.21	13597.8	9322.25	9943.33	13271.1	9576.26	6120.77	14950.5	8890.01	18107.5	21494.3	5679.28	19337.7	8514.53	9488.17	16478.2	10739.7	8344.11	8515.76	9777.3	6984.04	7923.39	7215.06	13741.2	19055.2	15752.3	20957.7	15663.9	14760.1	9206.49	29306.5	8386.41	14680.4	34886	12384.2	9566.91	13591.5	21331.8	21938.3	9740.07	8836.89	10273.8	16144.3	9342.44
M65T156			0.0722341	65.0145	156.352	2439.7	672.051	3205.73	10355.5	9568.59	15009.6	10146.8	2920.32	7005	4071.53	4811.54	3402.34	838.682	11688.7	1607.62	1525.65	10317.8	3704.6	5173.06	1638.19	4796.39	1908.82	3231.49	1584.51	1277.15	1415.31	1967.48	1088.62	3524.64	2226.97	5037.98	15294.2	5549.33	3781.04	1969.4	2974.25	2259.62	3038.15	2484.23	5856.42	1706.02	2304.83	2879.28	2735.74
M189T339			0.0723293	188.975	339.209	1788.72	3352.05	3795.6	2875.18	4593.87	3199.95	2837.83	3797.65	2066.04	3376.88	3821.53	4096.21	2896.72	3479.07	2026.47	2020.84	3834.96	3442.67	2016.19	2822.09	2702.94	2954.01	3299.37	1549.6	2290.88	2185.09	2555.55	2657.52	2432.6	4221.13	2512.14	501.348	3108.52	3108.52	3153.9	2991.77	2939.25	3729.7	2072.95	2251.24	3769.09	2814.44	3375.97	4044.28
M686T46			0.072336	686.479	45.826	5906.24	2879.12	4338.73	4719.36	5835.36	12264.3	2987.22	2871.45	3749.4	1263.79	3813.75	4670.57	2141.18	4909.87	1630.12	41.708	6950.53	4578	5758.75	3303.35	1661.28	6890.23	3050.04	767.53	2566.41	267.521	5751.41	4632.22	3419.53	4761.37	10211.6	12294.1	5024.2	4076.93	1241.07	7653.93	1162.76	11066.5	6117.95	5024.7	16983.1	4982.12	7415.31	49.4835
M808T161			0.0724652	807.505	160.684	8453.81	7313.75	6107.06	26112.5	23029.6	57580.9	46477.2	61025.5	102223	21964	9854.66	12377.1	4425.14	135676	44680.1	1774.7	58172.3	27801.6	8983.51	26354.5	43028.1	66277.1	23357.7	1495.97	8197.46	1615.53	57303.1	43514.9	57064.8	25534.5	21061	37987.2	28496.5	168243	8374.9	63335.2	2764.27	74022.5	44769.8	104797	47168.1	95481.2	143130	1082.19
M111T199			0.0725177	110.975	198.71	1179.97	2249.59	2407.29	8999.03	7964.24	2180.7	1153.13	679.285	1904.55	4723.45	2191.08	2543.6	1781.17	5897.14	2379.61	489.861	5084.16	901.823	1194.97	2402.91	11306.5	2150.15	5095.03	1730.98	631.693	4025.65	3033.35	1495.76	963.588	846.352	1998.37	1444.55	2187.06	1852.19	7866.11	3958.69	2412.28	5137.93	3623.73	8099.41	2389.82	3319.26	7115.22	5717.99
M358T320			0.0728039	358.198	320.043	864.261	4314.48	656.33	21781.5	826.632	31222.2	6636.07	870.305	3158.41	1543.74	646.613	3501.8	766.032	5541.33	1244.06	406.023	5942.9	681.68	15383.4	1805.75	1189.28	602.165	863.494	717.624	619.021	636.253	857.241	497.489	3730.93	1221.71	36577.1	7858.78	3744.81	3958.8	1444.24	1031.33	595.237	3671.31	782.12	2398.79	726.79	637.239	930.172	957.572
M278T246			0.0731475	278.114	245.68	983.339	1915.18	696.921	24053.2	2067.26	54298	18279.8	1350.84	3655.46	1298.04	710.635	1901.28	904.895	4131.63	851.573	392.556	14144.6	1980.64	16266.9	1394.24	1181.95	865.887	1618.62	625.028	795.156	671.545	959.324	560.057	5414.32	944.752	63972.6	8382.32	4422.79	4074.26	2189.1	1574.7	665.686	4548.72	1403.76	3288.13	690.154	534.786	1217.44	843.666
M117T39			0.0732561	116.928	38.8975	178535	129936	188854	166381	136397	152341	195164	171462	127944	166964	148334	154410	222337	138355	157207	223796	139727	123217	171435	190181	168672	150449	201836	197811	210045	206385	153620	216742	214292	146251	152677	191028	188144	169450	155100	161441	160941	153230	142982	156356	114547	182671	150907	200138
M829T43_2			0.0733408	829.494	42.761	14194.4	35280.3	6697.09	9516.99	30316.1	18499.6	5445.36	72537.3	83257.2	16094.6	16596.2	17303.5	7993.94	21451.2	40302.8	418.199	13391.5	49343.7	19380.9	9655.2	34956.4	42872.3	24827.7	2054.47	3716.46	1340.64	42778.7	14107.4	10721.2	17094.1	59133.9	21424.9	6351.26	13012	10301.4	18906.8	3807.25	25365.2	28996.9	44849.2	34800.5	35083.2	45364.6	460.101
M295T44			0.073459	295.104	44.2735	5409.81	3977.78	17110.9	18609.2	32323.7	16037.3	7849.9	8679.66	12231.1	43692	20691.7	33328.5	5640.59	50116.6	11056.1	11889.2	45408.8	21288	19138.8	27118.1	37753.8	14792	32860	16810	33613.4	29781.4	40377.2	16665.5	25797.4	19793.3	243769	20985.2	7026.78	16234.9	39106.9	15652.9	25298.2	23709.4	12443.1	18628.2	16707.9	14995.6	16960.1	22603.7
M285T43_1			0.0734742	285.011	42.545	7835.83	11529	32602.8	91788	67962.1	15469.6	46761.3	24703.7	32444.5	22206.1	22155.1	21124.2	8701.58	117366	20578.3	18503.4	63359.1	56596.1	18769.9	11844.1	66220	14959.7	37566.8	27492.8	20321.7	32761.4	98803.8	17199.3	38732.8	61155.8	68432	12617.9	7075.97	16616.3	435848	23893.2	20484.9	25192.1	42970	35031.2	31256.8	53328.8	27388.7	64823.8
M279T198			0.0735658	279.135	198.112	2584.73	2567.31	1045.99	15637.3	1299.17	63987.3	39774.7	1781.65	4313.53	1895.07	896.087	3674.47	1291.22	2756.43	2725.9	850.571	17169.2	1460.23	93307.1	4975.43	1256.92	1857.43	830.898	1687.33	1268.82	812.772	1048.53	1192.48	5979.12	1325.52	137913	13525.9	13203.6	4677.97	1661.9	1543.11	1635.99	7798.73	1783.42	1768.49	1271.07	979.759	695.952	945.689
M316T327			0.0738246	316.05	327.403	5306	2044.5	886.668	2095.75	1396.86	3092.55	1585.98	1079.17	1520.24	1342.53	1377.91	751.145	744.73	1341.87	1883.19	1113.19	852.624	1287	1350.6	825.942	1127.37	1287.47	927.046	1784.42	1042.95	1040.07	1302.3	1478.46	1988.96	1258.12	3626.55	1393.73	1455.48	1036.1	1839.2	1264.33	893.823	1247.73	1296.68	1400.69	1008.05	784.459	1174.44	588.476
M800T129			0.0738609	799.562	129.393	9718.16	71698.4	4852.56	18343.9	34007.8	32301.8	37177.6	32071	34851.5	35865	24642.4	36634.4	4893.22	43540.6	52951.4	496.236	39772.5	41239.6	37262.1	11306.5	23335.1	39625.3	21304.2	544.943	12257.1	2149.46	43744.8	23336.1	32767.2	35525.8	33560.3	49632.6	55298.5	42936.1	10956.2	39319.2	3947.57	48547.8	34079.9	38275.7	25730.9	45080.1	29023.9	876
M441T111			0.0746449	440.876	110.9	1745.85	8653.32	137809	18616.2	107812	18514.2	9942.29	34259	193556	77615.7	267712	38131.9	2844.11	7524.3	13883.8	45391.6	22195	60939.1	9417.48	10749.1	13089.1	7071.42	44165.9	2839.21	2711.66	217499	101073	2993.04	1928.33	13584.9	10591.2	4445.24	7502.8	4972.94	317649	6140.62	135436	6432.5	358056	99736	90079.5	209283	185237	272706
M381T37			0.0747934	381.373	36.894	1673.14	1682.48	1231.7	3811.03	1199.91	291.902	547.462	5772.52	2285.11	14996	1979.58	1603.43	2835.07	4047.31	771.446	329.821	1446.65	1552.44	330.617	610.517	4940.02	1006.78	3472.38	1938.36	8367.12	3196.01	13219.9	3273.62	3414.82	4779.22	311.547	4293.61	3351.77	802.304	3900.65	432.546	4147.75	163.629	2488.49	1377.09	1334.5	4205.11	2318.35	909.254
M543T266			0.0752991	543.279	265.807	3248.92	2213.55	448.646	192621	980.507	259437	214278	2985.44	9275.42	4648.69	372.681	24426.2	819.301	65461.2	835.111	37.1229	119375	2474.6	87376.3	13023.6	1014.47	1843.85	3240.3	366.392	437.436	214.703	480.195	307.162	22210.8	647.801	510271	166660	23816.5	21267.3	817.961	5856.43	325.775	9810.35	1454.3	5539.49	538.502	884.178	1641.74	807.966
M117T310_1			0.0753236	116.959	309.666	27366	24513.8	84985.6	33131.2	55579.2	31874.7	47169.4	30954.1	43809.9	38275	63580.2	67380.6	36312.3	29010.4	12290.1	30178.6	31826.9	22739	51018	17236.6	27270.2	20251.9	27176.5	26307.5	32313	35585.3	37709.7	15828.1	24961.6	50442.9	30209.8	47655.6	40655.4	48111.1	35894.6	17986.3	29884.5	29119.2	31613.6	25195.2	20151.7	25558	17763.4	90817.1
M337T604			0.0753538	336.898	603.936	26853.8	46438.2	40358.4	37717.2	36007.7	22490.4	46733	39973.6	27252.7	48448.2	36234.7	34873.6	31549.9	41275.1	43883.2	18455.2	44107.8	30030.2	33995.1	36146	38652.2	36852.5	37698.2	32192.5	48606.5	52883.7	42494.7	45855.3	43126.9	33773.3	37363.5	34170.8	37859.7	46799.2	41244.3	39428.7	34227.1	118848	104906	41410.8	117797	123361	36897.4	42736.7
M135T35_1			0.0760639	134.894	34.884	1956.77	6065.75	13525.2	7665.23	10100.6	9449.71	5910.09	13922.7	8803.96	12186.2	20465.9	9400.13	12013.6	6743.9	8457.39	7356.6	5535.46	12653.6	12303.6	9055.52	10440.8	7033.78	2494.94	20447.5	9569.37	10639.6	13253.1	9419.58	12265.5	15264.8	8389.02	10551.7	9385.86	7669.42	11876.2	6052.37	11599.8	11619.3	11318.2	11271.3	11776.7	8822.47	17197.6	11355.1
M173T288			0.0760753	173.093	288.024	10474.1	29248.2	3180.58	242635	6525.89	459490	179853	8232.8	20635.1	20360	2877.97	51638	2780.04	26488	3788.38	2684.73	93454.1	10938.5	190557	7687.91	5274.88	1512.76	7022.29	1909.51	2733.34	3094.6	6419.59	1629.35	16500.3	4219.52	776923	72098.9	13876.3	43310.6	4582.05	12385.5	2386.77	145098	9049.52	8684.3	3297.75	3191.7	3165.66	10633.4
M429T322			0.0764503	429.235	322.101	1299.06	3353.18	903.552	154963	632.133	41704.8	33614.9	1467.61	5952.68	3081.96	705.661	4654.32	670.562	4637.92	868.481	527.251	28232.9	700.016	6222.23	1512.28	690.327	860.127	1428.98	889.153	775.907	656.24	809.897	502.162	4195.28	1812.91	36758.9	11954	3401.19	3101.53	3317.49	1000.93	619.48	2254.37	916.211	1883.35	670.597	689.568	913.135	2891.01
M823T129			0.0769789	822.573	128.948	23488	31084.3	11136.3	31962.4	23364.4	38521.3	35562.7	25697.7	17838.6	21189.2	15262.4	21620.9	15197.8	28837.3	42165.3	1248.38	25531.4	27089.4	27925.2	21920.7	27576.4	24315.7	29268.1	3031.79	20511.3	3532.87	34785.9	49355.1	21651.9	32495.8	23747.7	26816.7	23017.8	31914.3	17379.7	22846.1	7969.83	23903.3	36145.2	26540.1	28116.6	23101.8	26877.8	1521.08
M167T342			0.0770249	166.957	341.709	25432.6	27557.5	25730.5	28959.5	34382.1	34246.3	33445.7	34682.2	34567	28182.2	34562	32198.4	28775.7	34469.3	28696	32227.6	33923.7	24417.2	6147.23	32978.6	31905.5	26925.1	33072.7	27424	27147.8	36751	35055	29352.1	27850	26572.6	25214.1	26425.1	26353.3	33596.9	33326.8	35730.9	28463.5	33178.5	38063.6	36052.5	34899.6	34672.1	33419.7	33762.1
M355T43_3			0.0770757	355.285	42.521	5523.29	13992.4	4101.39	5459.71	6957.62	5389.36	4963.56	6988.08	7088.77	5997.73	7603	4893.22	4458.26	7997.52	5051.59	3376.3	9087.36	7166.42	4157.58	5605.4	3566.38	4410.38	7579.64	18502.6	63427	13866.1	3792.8	4472.6	5400.3	2901.78	9241.08	4906.27	4680.8	6493.48	5128.1	8607.09	7442	13297.1	10367.3	6632.04	5458.98	10332.9	5139.97	5458.9
M256T241			0.0771358	256.059	240.801	40687	11165.8	8323.21	19710.7	27686	56953.3	24483.3	6482.95	19040.6	12529.5	24236.9	28246	5976.12	37353	11412.2	2374.84	38996.2	30035	89155.3	9170.84	11109.7	32069.5	7641.46	6961.28	5058.19	3717.35	13362.8	6239.27	36477	7920.89	68757.2	126427	25906.3	18616.6	14578.1	13707.7	8362.01	21908.2	18359.2	10497.1	4704.62	6272.52	6545.26	6798.66
M371T22			0.0771501	370.928	21.69	764.586	5875.25	1713.6	1836.11	9490.79	4272.95	1.17064e+06	62854.2	207914	78157.2	18685.4	4323.73	26019.3	75259.1	174358	2767.97	2189.26	26813.7	43542.1	96117.4	143935	92268.1	21206.2	392.991	1167.68	217.207	8028.76	25754.5	131810	99197.9	13081.7	169915	128510	275171	530928	35083	19795.6	50067.2	92298.7	16329.1	15859.7	1351.66	4422.01	5520.24
M187T153			0.0772088	187.019	153.257	3749.14	3439.47	2410.06	13864	9498.82	12670.7	2621.26	3869.63	6781.71	3121.09	8502.73	4269.31	1041.27	14942	2794.71	1441.21	9400.16	6647.75	7506.93	2171.96	8022.05	2777.92	4530.7	2236.92	2183.42	3207.54	2897.32	1641.45	3565.15	2897.55	9825.13	8514.93	4328.74	3426.71	5244.69	3331.45	4257.09	6115.53	3779.77	6540.93	3585.37	2953.18	4320.98	2462.68
M175T328			0.0772794	175.072	327.822	370.854	5116.2	1662.5	18903.5	1960.19	44722.6	12783.6	1705.6	4719	2513.51	547.885	2577.17	1020.35	6653.49	1930.66	855.295	8389.65	2493.82	12498.1	3716	1445.95	811.943	1554.1	1079.39	806.136	1067.67	1378.84	1070.79	4467.81	2918.16	35468	4640.44	1723.01	4042.03	3066.58	1330.06	671.385	5203.11	1774.87	1980.07	489.379	1095.23	1231.42	3231.56
M436T381			0.0773245	435.7	381.441	1134.52	1412.33	365.239	5574.7	187.057	7986.17	12288.7	1099.31	1689.81	1494.34	413.039	3495.98	546.229	4573.27	444.405	37.395	4532.55	479.89	3377.7	1007.27	854.017	495.9	865.651	350.221	242.799	221.402	249.769	216.499	1256.71	505.987	12772.7	4907.32	1809.57	2766.96	646.304	749.198	187.797	1498.06	433.551	1624	163.256	456.975	603.985	2183.14
M886T154			0.0774047	885.55	153.734	108985	25842.7	45112.9	295631	173679	250387	288617	362955	417113	167703	25229.4	162301	30182.8	571816	49501.1	6303.65	464280	81787.4	57781.8	51296.2	170116	126050	304698	4267.3	222900	18653.5	34877.1	105064	107025	65294.1	35490.4	345904	304598	644851	68326.4	191301	11658.6	475470	175438	226834	145204	470208	472106	6164.43
M203T289			0.0776399	203.067	288.955	2922.58	2521.59	2339.03	8455.44	8748.69	7512.71	4866.01	1796.59	3886.7	5041.23	6079.98	3242.62	2019.75	13988.7	2230.36	1920.49	10648.7	9199.67	8344.72	1913.95	2595.38	2308.3	8383.98	2205.29	2138.15	1786.48	1877.28	1822.62	2624.45	2378.55	17201.9	8458.21	730.892	3029.44	8432.2	2764.74	2148.31	5376.09	3233.24	3601.15	4070.01	1495.44	2633.69	2815
M164T237			0.0777244	164.072	237.381	35697.7	84369.9	46988.9	1.1721e+06	54505.9	1.06116e+06	365704	40177.6	89897	73157.1	42731.9	136330	12245.2	210532	29411.3	7350.67	397343	61481.7	119831	30125.1	35563.6	11512.3	38933	23547.4	34258.1	55215.6	41391.3	6864.85	66907.9	29649.4	1.26678e+06	346469	27737.9	76544.8	289499	36062.2	27397.4	92423.8	45541.6	60305.6	23995.7	33573.4	32307.5	46495.4
M110T32			0.0779171	109.941	32.124	12592.5	13619.9	11223.6	22573.7	13577.3	17277.8	7101.19	6537	11787.8	1133.42	12834.5	6195.03	29391.8	10888.5	19717.5	22907.9	12326.9	7805.73	13625.8	9469.91	15293.2	11167.4	12112.7	30691.9	8999.29	12566.9	11533.4	10932.2	4083.83	12152.1	12516.4	24497.9	5113.9	8838.18	8951.78	14286.1	11311.8	17666.8	8963.03	12387.1	16349.4	1593	10707.3	15005.6
M662T134			0.0781365	662.477	134.327	710.978	5346.59	617.211	980.51	1811.37	4001.26	1475.74	1189.03	1468.7	1420.76	1405.54	1543.8	633.75	2288.46	4639.58	0	1871.75	1775.82	4517.03	1687.71	845.102	2780.84	969.774	172.704	391.886	151.603	2940.92	1391.98	2875.46	1983.75	1537.03	3053.01	2382.5	1868.37	384.76	4175.17	760.48	1603.72	1804.42	1900.85	3065.19	1979.08	1240.37	24.7194
M861T44			0.0781398	860.537	43.8375	44104.7	34680.9	25056.9	13449.6	55119.1	15489.6	23646.2	539207	194672	203568	99054.5	80552.5	21551.8	46608.4	34760.6	2240.77	33110.5	55664.4	28838.3	30716.9	324838	59148.6	236569	7670.17	10727.6	6228.76	133504	30486.1	27175.5	81149.3	40751.1	40658.6	23717.9	42476.4	46506	29662.3	11989.7	66164.8	116680	335657	74862.2	190975	267263	2539.24
M1111T339_1			0.078188	1110.73	338.912	2583.32	1385.99	2426.61	1540.94	2213.81	2184.79	2261.3	2830.03	2323.01	2599.66	2138.37	1783.59	1573.55	2678.44	812.514	1344.54	2968.45	1389.33	991.968	2128.3	2024	1274.6	2437.23	727.171	675.78	1764.44	2479.7	691.931	1475.17	2790.25	1567.53	930.223	1260.19	2551.29	2632.37	2278.09	1517.49	2656.34	1852.2	1698.98	1801.93	1814.69	2193.26	2761.98
M489T287			0.0782508	489.234	287.403	1731.19	2929.14	1805.14	9086.95	2044.42	8518.75	6527.34	1556.77	1665.45	2168.9	2398.85	3035.58	930.266	3240.14	1485.11	881.198	4341.05	2501.4	2755.41	1756.85	1675.92	979.041	2283.24	1404.91	1587.53	1892.81	1253.11	1671.78	2865.16	922.622	12684.9	4317.55	2911.82	4335.1	1464.52	2265.44	1648.17	5218.14	1879.83	1749.4	1062.13	1447.21	1587.31	1768.47
M445T96			0.0785012	445.114	96.442	26726.9	10816.2	18634.5	9103.45	28724.9	9401.24	8462.93	5674.88	21569.8	7191.46	39753.5	11406.5	8213.23	8451.99	6328.43	11253	8537.39	29893.2	17524.6	13272.3	6982.43	4665.06	5825.08	2306.87	2672.16	7075.14	18183.8	5863.34	4700.64	13302.1	15173.8	2530.09	6081.94	6386.36	10823.8	5612.95	22939.2	12153	27366.9	10990.8	9498.86	13729.7	9552.25	34247.2
M367T38_2			0.0785319	367.357	38.011	7556.96	3430.35	6258.05	10109	3393.39	1942.7	844.645	12024.5	9149.9	10687.2	4043.9	5168.06	8903.98	3362.23	7917.14	842.338	5996.91	5184.73	1204.28	1385.93	12496.6	10719.2	20835.2	6135.66	21119.1	7786.59	34135.5	9015.69	9101.23	9151.98	1300.77	6785.05	6423.01	1673.91	15132.4	2648.53	7454.03	1964.83	14393.3	3241.45	4684.23	15059	8195.43	2807.94
M242T40_1			0.0786089	241.555	40.46	469.087	7764.2	1608.23	13751	22104.6	8145.73	3083.31	3865.14	3502.19	8855.63	1246.64	2859.18	3451.34	17970.9	949.023	1745.74	33556.7	16425.5	1816.08	2264.79	15734.7	3182.4	6626.07	971.555	3022.46	919.152	789.136	2803.06	8365.21	6501.45	4704.33	4241.63	4868.89	3723.5	9362.01	8214.2	2366.42	9492.43	4843.32	1674.26	7828.54	3281.93	1673.47	2731.3
M156T22			0.0786122	156.043	21.748	8466.89	4303.27	3087.89	5330.42	12879.1	4506.13	1568.39	6779.98	6257.7	2307.58	5972.98	1531.55	15456.2	2193.3	6083.96	15058.5	4562.1	3968.82	11323.6	2066.07	14568.1	4720.28	9926.87	14080.4	2207.94	2362.69	1815.56	2601.26	1143.02	6372.53	3016.4	4246.15	4006.14	2437.38	2767.39	2331.68	3469.6	7511.69	6523.12	3738.64	9740.43	2659.85	4868.23	3365.68
M435T381			0.0787617	435.199	381.108	2658.8	2746.73	801.913	10543.4	393.768	17324.8	24068.2	1790.16	3654.2	3042.65	776.713	5438.49	968.064	7938.54	912.56	297.372	9285.77	854.651	6262.58	2139.63	1358.23	921.462	1402.44	840.988	618.094	529.659	559.125	393.151	2276.19	1125.69	19712.5	5921.79	4012.88	4422.02	918.243	1680.48	455.201	2887.41	972.487	2673.33	376.919	965.734	1114.19	4496.11
M171T283			0.0788492	171.077	283.389	2870.28	5355.67	6931.19	13771.9	2498.14	16902.9	8477	2162.7	6019.88	5013.86	8186.92	5408.04	7547.9	5772.64	2282.78	7523	6059.04	4601.78	14493	2935.1	2346.16	7889.63	7700.81	2564.01	6743.83	2275.08	819.655	1522.96	7372.46	3304.36	23393.1	6458.12	2689.05	4737.85	4586.46	2539.05	1572.93	5318.58	2552.8	3313.38	7227.32	2520.59	1971.53	4477.96
M230T284			0.0790854	230.114	284.006	9073.13	7554.32	1650.52	132478	6447.91	200818	107306	6612.81	13292.2	10686	1748.08	23528	2192.65	53459	1697.11	714.97	54667.5	5970.8	78013.4	6811.46	6283.15	1231.15	6860.16	1788.32	2070.15	1839.81	3322.45	1435.56	17097.8	3338.86	411506	61548.2	13538.9	22195.5	6036.6	4737.1	1228.19	37238.8	5652.63	11167.9	1876.52	2322.12	3952.61	4849.4
M251T228			0.0793073	251.104	228.476	5276.4	3996.14	3060.2	39478	2418.75	85913.3	33876.6	2572.12	5086.09	2837.11	2780.05	5223.23	620.312	5719.65	3173.2	3322	21714.9	6196.65	73444.2	6138.87	3318.87	3211.4	3495.86	1261.16	3059.47	3395.76	3303.5	3405.37	12755.6	3165.15	117850	17818.2	8941.78	8063.52	6338.26	2876.83	3197.6	10750.7	3210.44	3323.97	2986.6	3141.42	2803.8	3459.92
M157T309			0.0797531	156.991	309.478	22724	21069	213503	33301.2	74715.2	30464.1	52789.6	26194.2	45903	37877.8	97723.1	122771	32653.5	25866.3	10792.6	26726.6	28023.9	19719.6	50394.7	15211.9	25131.9	16454.2	24621.1	22212.3	25370.2	31461.2	37892.7	15384.9	21094.5	64570.7	26010.7	45667.2	38075.2	55220.7	34050	15784	27759.8	25481.7	26425.9	20880.1	16874.4	22347.1	15176.3	258900
M452T165			0.0798035	452.278	165.283	4096.99	10116	2015.91	4275.48	18291.2	19991.8	85007.6	15215.4	77990.3	30456.6	6095.25	9394.46	1669.82	27575.1	40391.2	420.526	21346.4	64600.3	61298	54434.8	11788.3	86540.1	5164.36	1025.37	11240.9	1112.16	16250.6	25813.8	32321.4	7163.22	68722.2	30617.2	28133.9	50171.7	7289.87	64070.4	6085.95	153199	35180	29755.5	27804.6	17722.4	15197	1375.54
M429T159			0.0798278	429.011	159.217	3852.72	6889.23	6335.24	8361.33	8929.72	8441.88	18036.5	7289.21	12729.2	10973.7	17277.7	5109.86	5334.72	10467.6	5735.73	16259.3	10528.7	6067.26	5270.84	6847.47	11523.3	5715.44	11804.8	6015.08	7200.73	16360.1	14901.9	6577.39	6563.7	12025.4	8517.87	4848.41	6963.56	13974	16105.9	10520.6	5580.78	14235.3	9092.92	23468.6	13104	10343.8	10789.3	7745.76
M270T101			0.0802972	270.208	101.357	1608.34	1948.59	2830.97	2814.42	1760.52	958.469	2160.14	2266.14	1318.94	4720.55	2256.55	1382	3126.79	2257.37	2281.05	1591.92	2014.83	2992.42	2295.61	1796.82	1418.17	2467.04	1887.95	3483.66	3071.39	8425.76	2387.23	2713.54	4326.43	2236.1	7088.48	2091.5	2881.34	1786.31	2444.01	690.564	3239.49	1310.77	2076.06	2721.03	2175.89	3323.61	1778.89	2706.31
M919T43			0.0804833	918.519	43.1335	6373.55	27496.9	2788.97	8042.44	16384.7	14645.4	3559.65	44450.7	60798.6	7882.9	6987.31	8141.8	3660.63	20728.7	16758	167.54	6901.45	20747.2	22970.5	7617.62	16566.4	20921.5	11110.4	946.346	3308.25	1222.96	31142.7	10654.3	14274.6	19033	19840.2	13809.4	8891.24	9691.84	3886.94	25193.1	2086.34	13685.1	22479.3	30258.7	9223.52	20330.8	33390.4	192.667
M358T23			0.0807082	357.995	22.783	841.04	81005.9	75559.6	50442.1	2707.88	13539.5	16895.5	1629.78	4206.71	67204.8	1424.74	107798	807.038	28448.7	61180.3	7100.72	27278.1	516.071	1263.73	4531.17	2312.3	63567.2	3721.22	2061.83	77831.4	15505	1989.43	101045	119642	1688.94	5683.81	31583.5	78270.1	13325.7	11071.4	28497.4	17989.7	6402.67	6399.04	3309.57	3032.57	74602.3	9613.48	73498.1
M642T155			0.0808144	642.201	154.961	854.65	3287.28	848.742	1855.98	2788.82	2250.36	3156.92	3982.8	9444.45	4700.38	1573.49	1817.8	421.254	3901.3	3358.94	383.719	3719.59	5811.26	4458.08	5699.78	1843.53	5637.89	1235.33	910.073	1454.24	1231.92	3137.39	3527.04	4081.56	1969.64	9126.91	4486.22	3909.78	5393.1	1684.97	9050.83	1485.46	13802.5	7257.37	3303.28	5792.54	3196.14	1821.26	573.956
M430T276			0.0808576	430.114	275.961	629.665	886.639	613.701	1044.92	1139.87	1088.68	908.82	1134.21	1132.38	887.528	976.757	909.171	1300.77	965.633	718.18	1411.77	1138.61	933.064	991.175	1305.47	943.955	1323.21	1156.09	1132.21	1110.59	1086.31	956.733	747.971	1016.62	940.334	1971.06	719.384	871.008	1021	1409.93	1126.52	643.766	964.093	1127.2	1003.32	966.029	1197.86	1185.88	750.826
M766T171			0.0809597	766.007	171.438	3316.2	11019.1	8075.03	2182.11	8484.93	2554.77	4028.11	5679.37	9307.74	6233.22	5451.84	4347.34	14704.7	2930.77	4518.92	1569.63	6200.91	6355.44	18526.2	3137.83	3111.86	3346.87	3779.14	13018.7	13112.8	3445.95	5076.36	12373.5	1118.72	5588.09	14420.7	9231.57	7105.47	4084.86	4517.14	5608.92	6949.97	5531.38	8585.08	2950.97	8537.04	3093.32	3216.53	9415.87
M910T172			0.0811108	909.551	172.48	2661	9332.3	1038.4	6661.05	8364.18	11450.9	13504	17679.6	45968.7	11230.2	3679.59	7673.29	762.994	17356.7	8212.47	293.591	18873.9	8973.68	8734.44	6769.29	11179.2	12939.4	8304.03	211.993	1960.55	416.807	11464.9	3017.12	7986.42	9316.23	7360.86	20889.6	13836.2	17563.3	3898.86	11365.3	591.078	22065.9	12248.1	18726	5738.78	19254.4	22287.9	359.098
M223T53			0.0814899	222.764	53.244	1870.02	8150.77	8425.13	8540.04	1551.03	12309.1	10478.8	1038.97	2210.36	6555.13	1371.08	11515	869.502	5986.34	4310.01	9666.56	10033	1010.62	1363.65	6198.32	1135.23	11446.5	1242.42	1090.66	7753.03	2801.55	2073.75	6224.2	4926.8	1549.37	4783.16	7927.19	9267.86	13667.5	7408.85	14516.3	2713.49	4759.44	2784.51	2722.49	1315.1	5300.83	1594.88	7054.9
M120T24			0.0815327	120.028	23.526	5864.29	9090.99	6326.45	11778.3	12957.7	8041.79	3996.52	9349.05	13147.5	4054.12	6828.4	4017.82	16804.8	4345.19	17734	19957.5	8047.22	4752.05	11094.5	5843.48	12782.6	8672.62	15504.7	14655.6	1663.61	2807.47	3863.53	2243.41	1311.42	8815.29	9289.09	11484.8	8996.05	3777.55	1912.95	6430.77	7325.08	9992.97	12724	9159.17	13132.1	1921.04	12277.9	8870.71
M263T202			0.0815514	263.103	202.146	16427.2	8782.51	6821.44	13703.5	11426.8	12520.1	15420.1	2383.09	2377.35	3405.6	5193.38	6208	1579.6	9450.97	9740.51	1377.13	9882.41	15619.8	6036.97	1943.01	3732.55	28705.2	5149.84	3841.6	4947.79	5199.22	10198.9	4323.21	19461.1	8127.33	11267.7	9691.55	8685.88	5954.37	30697.4	7276.46	7950.23	5394.77	5645.34	3072.4	6563.49	6113.72	5338.88	10654.7
M279T323			0.0818749	279.099	323.276	1369.39	3002.07	1314.13	17014.9	2870.75	40278.6	10845.4	1201.58	2888.32	1867.52	575.362	3101.58	620.029	4527.1	1046.6	996.577	6859.01	3779.73	3942.44	1117.6	1450.05	597.465	1408.9	947.216	497.975	740.776	1775.66	692.592	3579.71	1140.93	63150.5	11749.2	1444.67	3468.01	20486.5	1088.67	654.961	3152.41	2568.01	1218.77	870.264	567.432	756.25	1087.63
M674T131			0.0820118	674.483	130.836	8950.29	5875.18	7424.6	8832.18	12800	11818.2	9969.06	10304.2	11957.7	8360.17	8101.03	12359	8686.08	13053.4	13326.1	583.423	11037	8730.95	12136.3	9859.17	10147	10332.3	7585.53	2523.75	7570.05	1060.37	19101.7	18109.1	9722.92	19548.1	11835	12874.8	11349.8	12055.9	7644.24	10005.5	3399.25	12090	16487.9	21153.1	13458.5	9473.39	19712.5	746.343
M560T172			0.0820827	560.331	171.507	600.992	526.996	460.612	1842.39	3973.56	1717.75	2135.91	5443.6	33397.6	13397.7	1368.54	2855.31	207.791	1672.65	7901.96	48.206	5443.99	21039.2	8854.64	3658.81	795.998	16772.3	684.379	265.8	2551.51	252.755	2036.77	5500.59	6857.83	4238.65	87982.4	9774.28	5763.08	4592.36	1600.17	5057.65	1944.64	22949.2	8639.66	1679.67	6632.18	993.283	1355.73	228.289
M339T72			0.0820945	338.962	71.907	3118.23	21382.8	24016.2	23753.7	28797.4	26533.9	32840.9	19863.6	55101	7367.69	29762.6	9156.82	2066.4	55359.1	23701	190357	28295.8	37616.4	55609.6	70544.4	34765.3	13791.3	39330.5	25527.5	13168.7	26164.3	26597.2	14492.1	10084.7	42963.6	42019.1	10199.9	16787	41668.4	32167.6	16787.8	19965.5	84727.8	73570.7	71209.3	97703.7	9727.64	36180.5	8745.99
M233T190			0.0821214	233.103	189.696	1609.28	8692.77	17912.3	4573.71	34000.5	20412.4	7032.85	10976.3	36651.8	9238.89	43851.8	9605.84	1477.14	13692.1	1997.4	3729.39	2108.44	28565.8	13463.7	11904.4	854.063	1535.34	3652.81	6167.57	9801.48	2778.27	16329.7	2323.28	5274.22	8325.65	44948.3	6476.33	4814.5	4157.71	9594.2	14743.7	5733.59	26487.2	15896.8	37573.3	26828.3	13407.1	19337.9	16985.7
M199T273			0.0822572	199.072	272.713	5226.22	7059.44	3167.36	137702	3553.78	123627	5525.07	3149.13	12647	5698.65	2356.45	5791.32	2169.61	17479.8	51958.5	1369.49	90520.5	5554.3	46940.8	4525.94	4573.68	4436.4	11834.2	1896.1	1208.15	1831.07	3179.28	1323.43	5224.62	4485.41	223503	125472	7461.03	30232.3	6350.45	6624.03	1701.62	17380.9	5536.9	3883.6	3345.78	1586.45	2642.7	2366.82
M882T152			0.082288	881.521	152.381	11130.5	133710	19719.1	46699.2	41443.1	129137	178027	137319	529449	169918	42597.4	81053.2	4300.47	344293	57700	4277.56	170473	79169.4	76848.4	17562.1	282391	186801	67066.6	1758.3	16713.6	2406.7	119656	41854.3	55032.3	84662.5	24615.9	242025	242064	444098	15052.4	178667	3737.1	445580	261215	171525	73574.9	539381	153525	2044.99
M158T45_2			0.0823589	158.127	45.216	9906.56	9301.05	27327.8	16607	21984.8	17719.4	16254.7	18987.3	15055.8	27874.9	14157.8	34962.3	31503.6	17185.5	14885.2	12347	19227.6	27660.5	22841.1	19705.2	24473.6	14066.7	35392.2	24795.5	19682.3	45925.3	28509.3	14114.6	19079.5	19063.5	15431.8	27366.8	9347.15	19193.8	13874.4	21865.2	38339.7	20212.6	19211	15413.1	10370.3	25896.7	35361.5	40867.9
M311T40			0.0826983	311.295	39.736	16080.4	11449.2	21317.7	20249.1	16635.4	2962.37	7196.01	30570	24552.5	19991.3	16714.2	20290.4	23101.6	9203.36	14948.1	3986.42	14597.4	18324	7609.1	2251.01	16649.6	8537.15	28076.5	23824.6	55703.5	17201.2	56340.4	26740.2	20826.3	26132.1	12758.9	12835.8	9777.68	8468.8	31806.9	6960.12	20650.8	7340.39	28555.4	8581.38	20291	11436.6	11388	16701.5
M640T276			0.0831835	640.299	275.539	2151.19	1071.47	445.415	63373.7	439.7	24358.5	18294.1	4587.86	5068.8	2494.97	217.929	27091.8	467.748	4158.29	421.025	64.3973	29233.8	483.55	5893.6	3876.42	619.99	453.718	631.256	419.591	272.052	209.874	474.11	206.766	2676.74	885.669	24986	24352.4	3142.32	6110.46	1018.13	958.52	178.256	3145.87	815.978	4143.16	294.366	463.983	1162.2	804.19
M139T342			0.083212	139.035	342.106	10647.7	2646.36	2279.26	2882.27	1392.84	3129.32	3072.81	11900.4	3334.69	1951.23	3754.95	2941.99	15588.4	3262.86	14107.4	2861.62	2653.64	3394.53	12824.9	3753.88	11274.2	1951.11	3891.57	13586.7	13022.3	2849.14	13133.6	14666.8	14664.7	2524.66	2749.67	11453.2	2736.92	2999.43	14693.3	3055.44	3470.64	3235.51	2878.73	2830.85	3867.67	2928.73	3399.81	2903.86
M174T369			0.0832412	174.088	368.994	4218.96	11265.5	4208	97610.6	4227.99	158879	41617.6	5680.36	21334.7	12080.7	2963.4	13421	1924.63	39051.8	4294.65	1321.8	29394.7	7777.31	3091.64	5255	3077.72	1627.23	6064.35	2360.88	3950.87	6114.42	5116.56	1606.3	5335.88	10896.2	45677	30809.8	2778.5	11541.4	13155.5	5477.19	2221.45	10609.9	3678.22	8207.04	3937.59	5503.52	3922.68	11834.3
M457T405			0.0833348	456.807	404.853	977.83	2811.74	2014.39	1025.64	1534.42	1004.58	1638.29	2058.12	1688.87	3425.12	3143.88	2072.17	473.631	2326.17	3066.35	1495.1	1705.63	1442.64	773.658	1203.28	1991.62	2701.63	1725.75	1032.02	2270.16	1675.75	1857.03	2192.27	3488.28	2132.35	944.031	2711.96	3134.52	1953.52	2411.01	1959.95	2065.52	1241.18	1947.73	1429.48	1517.04	2456.19	1935.82	2501.09
M706T154			0.0833348	706.177	153.706	749.153	2877.86	542.153	1156.68	2477.42	2522.31	3073.23	4859.56	4095.93	4187.92	1824.51	1877.78	410.752	2734.78	2891.79	344.849	3793.02	3612.32	3190.45	4242.75	1623.65	3326.11	989.605	456.712	1143.49	615.713	3062.71	3650.87	3021.53	1477.3	6694.77	3263.15	3300	3984.12	1354.36	2684.76	1273.53	4882.9	3740.98	1749.72	5805.59	3124.73	2693.46	397.105
M759T129			0.0835058	758.571	129.377	6644.82	10617	3712.77	8747.17	7423.87	7416.79	9308.48	9932.09	5800.84	10321.4	5780.25	7417.76	5364.56	10429.5	12944.5	300.243	9127.42	8096.79	14404.4	6077.72	9132.8	6272.69	5955.19	1001.99	6843.04	1035.96	9336.33	20886.8	8175.2	12109	7647.03	9679.8	7737.49	9276.53	1976.12	6128.72	2904.02	8450.54	7530.84	8178.64	11940.9	8171.6	8695.65	732.129
M258T270			0.0836656	258.146	269.854	4478.62	5332.05	1547.99	54975.6	3057.93	111541	47963.3	3236.55	9126.6	4642.12	5540.81	6528.12	2495.2	8401.41	2303.29	909.853	26089.2	7386.92	89802.1	7183.13	2964.94	2145.86	3938.79	1589.9	1898	1118.23	1842.4	1156.9	26142.6	2269.77	69916.6	23012.8	10960.1	10991.2	6376.8	4685.5	1530.34	19805.5	4225.38	5474.46	2063.75	1872.41	2692.74	2088.94
M247T385			0.0839549	247.093	384.716	2720.38	5013.26	2050.99	103155	3788.32	195687	39711.3	3445.7	11220.3	7498.61	1979.81	9690.33	1656.15	21477.9	3440.02	1584.57	24884.1	3746.45	5477.46	3008.46	3704.8	1433.44	4197.84	2030.22	1581.09	2183.68	3591.08	1832.51	5689.83	4792.01	60550.9	45667.3	2500.57	11147.4	23059.1	2364.42	1096.79	6512.99	2821.62	3827.18	1423.35	2208.75	2295.76	5892.8
M356T160			0.0842487	355.918	159.696	1905.77	1214.51	2597.83	1332.73	1190.72	1179.21	1300.35	1731.66	1705.58	1840.81	1659.69	1604.93	2709.43	1217.55	1536.4	1827.45	2071.7	1051.18	1362.25	1418.74	1055.43	1535.93	2003.41	4227.92	2715.1	2316.89	1629.54	2482.9	1591.26	2070.99	676.793	1664.89	1639.7	1612.77	1347.33	1562.2	3035.24	1998.65	2164.47	1295.08	1960.25	1520.47	1514.58	2670.98
M111T213			0.0843948	111.02	212.772	2978.28	3508.65	3737.72	9594.59	4785.44	13197.5	11509.8	2925.16	4441.3	3307.83	2619.42	5349.4	1468.74	6809.61	1842.45	1767.43	9795.4	3085.22	4991.94	1896.71	3876.33	1980.26	6886.99	2143.45	1996.23	2161.39	9642.1	3105.42	2458.48	7733.7	2735.07	3758.27	3096.53	3056.67	3652.66	3589.32	3119.8	2106.34	2862.41	5182.44	3256.54	2246.83	3533.34	2991.2
M578T340			0.0846624	577.848	340.332	892.001	1249.55	1991.44	2205.56	1566.28	2062.21	2789.74	2760.34	1761.66	2594.4	1344.78	10075.1	1286.53	3055.3	969.15	1330.22	2139.82	11904.7	904.124	2818.03	2859.39	1554.13	3076.34	1124.78	1703.95	2764.6	3320.1	1743.22	1367.11	2130.75	1450.32	1315.29	1315.1	2975.42	2636.65	2180.9	13428.1	3198.75	1807	2418.7	1965.16	2595.95	15770.9	2830.58
M429T28			0.0850267	428.875	28.207	1170.74	9044.29	7382.56	12459.3	613.933	9176.2	13471.3	1061.38	2654.66	1897.28	76.0289	9352.54	702.955	8065.63	11302.1	15904.8	10215.4	214.978	4344.16	12341.3	4802.82	13134.9	1175.17	857.443	6514.54	2703.12	516.061	3117.45	782.364	3796.02	11574.2	10492.3	8850	12721.5	8261.89	11641.9	8111.53	13375.3	10067.4	7491.39	2784.55	8072.37	9074.82	11686.1
M383T22			0.0851494	382.929	22.1875	144.892	951.646	295.962	407.718	965.853	646.054	4768.09	5102.12	17834.9	7464.45	14341.1	3192.74	691.745	11799	3204.96	239.056	707.337	1151.54	2817.74	26694	3057.38	3423.55	8050.08	212.986	329.974	190.613	526.262	1105.11	4863.56	10131.6	982.561	8675.31	5199.1	22040.1	12390.5	1957.33	2535.54	1262.94	4447.42	953.942	444.431	343.558	680.815	402.958
M726T420			0.0853222	726.196	419.744	7745.11	7014.09	2560.81	16235.5	2744.46	53417.1	27212.4	5784.67	9136.48	10109.3	2467.53	15795.3	504.382	44647.1	1865.25	1914.84	14835	8013.52	7892.1	5358.78	12469.5	1686.58	8966.85	2390.98	1253.75	1981.32	3303.32	770.671	8164.17	6585	21856.9	23052.3	11012	19989.6	5116.83	10242.4	1263.63	10865.3	3600.02	8440.8	1588.27	3131.04	3221.29	9855.4
M690T412			0.0856711	690.322	411.898	816.398	1566.04	610.054	3962.44	574.963	12652	14665.3	1433.5	2199.03	1928.79	511.211	3103.46	315.739	4156.05	579.639	383.149	6401.29	737.346	4515.41	1294.85	1357.67	473.45	1256.43	508.889	506.671	615.603	687.68	476.971	1338.11	1112.82	12488.7	4990.38	1909.18	3560.08	1101.41	801.957	444.875	1348.7	793.154	2185.69	616.646	771.509	993.595	2959.95
M439T111			0.0857481	438.876	110.919	1437.47	6520.06	155963	19208.6	122807	3487.31	2316.73	40762.6	213845	93647.2	328881	44298.6	1907.85	8323.07	12410.4	13141.7	8354.02	66668.6	10189.4	4857.37	14086	4318.98	49965.1	2290.72	2348.37	241518	184088	2806.1	1884.27	33150.7	8853.7	4000.47	4986.65	3494.9	246592	3578.54	152404	6385.13	396791	112107	98126.2	238394	213765	462063
M148T264			0.0859289	148.043	263.808	3312.38	2972.93	2621.54	69599.9	2717.42	58031.6	22342	2266.24	8427.96	4864.73	3397.31	10987.1	1274.66	11784.5	2721.41	1223.34	18994.8	3847.6	3114.39	2463.03	2325.03	1611.54	2247.17	1544.95	2219.53	3110.42	2158.09	1435.95	3444.63	2206.49	14584.7	22194.1	2362.5	5521.38	9870.75	2538.25	2168.09	4797.73	2699.04	3334.62	1393.04	2251.88	2302.75	2859.27
M381T405			0.0862178	380.822	404.854	828.971	896.48	624.36	239.682	566.969	266.287	290.344	659.071	546.849	664.179	629.005	492.444	560.644	449.995	949.026	618.262	436.588	615.455	628.805	779.702	654.544	946.519	635.639	690.802	852.174	678.491	559.196	774.313	945.846	709.7	389.261	628.565	699.427	587.565	582.908	664.379	793.514	688.158	748.923	749.69	765.237	710.379	636.324	586.131
M392T575			0.0865748	391.907	574.846	6462.36	10505.2	13329.9	7410.07	11007.9	11834.8	9901.28	9095.98	9438.86	13218.8	9844.21	9398.01	15297.4	9168.49	9834.23	10320.9	9005.21	5309	7435.85	9962.79	6627.59	10598.9	8207.43	11432.7	13920.1	11725.6	11422.8	12006.6	8635.87	5852.75	8265.33	12835.2	12473	12920.6	12715.7	10321.3	9030.04	13250.5	15859.2	13378.1	16227.1	15171.2	14991.9	11724.2
M345T236			0.0866881	345.078	235.522	2801.19	3699.81	3180.22	2566.66	3466.26	2720.31	4014.05	3626.87	4266.09	3823.73	3227.18	3272.02	3162.5	4069.8	4302.43	3555.36	4269.7	3202.4	4927.61	3799.72	3449.01	3973.43	3597.18	4394.74	3648.52	4246.98	3284.4	3685.27	4377.65	3450.41	2279.3	4072.49	3581.34	4010.65	4163.87	3822.47	2936.81	4444.68	3281.46	3758.98	3571.29	3723.15	3450.11	3197.31
M253T42_2			0.0868242	253.218	42.438	951371	368054	839014	1.50579e+06	945597	3.02007e+06	4.5378e+06	3.1281e+06	7.93374e+06	1.87016e+06	1.44248e+06	1.71732e+06	403130	3.48888e+06	623241	125134	2.79639e+06	2.44778e+06	6.75186e+06	889741	794785	2.63552e+06	693664	465929	476325	867562	1.19662e+06	1.04347e+06	1.8046e+06	883590	4.89522e+06	3.62527e+06	970809	7.4197e+06	971971	6.43251e+06	323580	6.33684e+06	2.97837e+06	4.04087e+06	1.87573e+06	3.22705e+06	2.15988e+06	776802
M118T331			0.086897	118.05	331.497	1074.78	7555.35	5157.96	65435.9	3541.77	63900.1	26279.6	3959.59	8853.99	9275.79	5707.64	9502.45	780.488	19617.2	4369.24	1248.09	25436.9	3554.16	2649.83	3357.63	4670.67	935.269	4830.09	1288.81	1503.58	5189.64	4403.67	1030.38	3210.51	4455.1	38456.2	13381.1	1947.38	6850.26	12769.4	4965.59	3099.46	4581	1649.89	4900.58	2299.12	4835.63	4138.22	6999.39
M381T25			0.0869239	380.747	24.994	9165.24	6683.52	43307.2	19533.6	98946.7	35311.3	850237	295155	34488.6	118265	204732	1.39557e+06	13506.6	11772.2	11501.1	48949.6	39800.9	642519	64175.6	43462.1	67006.6	97424.1	3163.58	3305.25	251.091	7302.05	43242.6	10071.5	17191.1	78427.2	50367.8	127361	22157.4	646715	205465	122781	4629.83	8993.99	237759	11864.8	8082.79	166077	65387.1	42843.1
M283T241			0.0869844	283.078	241.042	9235.17	7186.21	14485.6	36798.4	39383.7	97879.5	52454.9	15278.9	31159.3	25905.8	45836.8	37434.8	3765.25	85864.6	8937.96	4550.52	70463.3	28787.9	34733	21638.1	26204	21824.8	19131.5	1884.96	4171.2	10421.7	20303.6	6770.89	23056.3	18126.7	36947.9	62488	21782.1	43682.3	24630.3	40962.9	8630.3	56264.9	19212.1	30148.6	9460.65	15394.3	15996.9	12499.3
M335T45			0.0870392	335.153	44.8395	8186.29	23512.3	22074.7	21235.3	33347.1	36629.4	58972.9	17161.9	40762.7	33143	14681.4	28271.2	7440.69	20201.5	1.07469e+06	40602	23527.1	25450.8	43069	56673.6	29582.9	52749.2	24294	1.23731e+06	971743	18050.4	39445.5	1.17738e+06	2504.95	45146.8	79958.5	24765.5	22068.1	1.31004e+06	26457.6	7567.85	17834.6	33804.1	17173.6	21180.1	15442	28830.5	34810.1	22804.4
M509T22			0.0870769	509.378	22.3125	31287.6	173183	7957.16	26847.4	42554.2	50487.9	30120.9	43601.5	84324.5	51510	4943.76	68763.4	8263.2	106024	138076	380.878	102837	45884	20813.5	38566.8	22281.2	94842.9	21860.2	2787.42	63733.8	3957.28	75681.7	45567.2	135563	36499.3	71334.7	73383.9	121833	33858.1	13233.6	86572.1	16631.6	146467	61799.1	126037	159076	124008	106322	2266.2
M176T71			0.0870992	176.013	70.935	12020.5	19753.2	30768.8	38565.8	24530.9	25768.5	11998.6	81311.3	61585.7	10018.4	92383.2	41730.1	2279.74	22209.7	21174.5	4739.18	50633	21641.9	5532.96	5017.76	102393	29158.2	80817.4	16184.7	8261.21	11336.1	38135	2991.76	6573.88	46180.9	4069.37	107172	60979	9717.77	11170.3	16405.8	9820.22	8847.68	22237.9	23599.1	44368.5	9921.77	54496.1	53192.2
M608T146			0.0871026	608.394	145.976	948.953	2560.18	273.409	965.61	2741.89	2213.86	2166.82	3928.24	17420	4281.82	1028.11	1748.85	850.618	2676.65	6407.68	123.678	2512.19	11082.1	6480.06	4051.49	1545.5	12613.1	1242.33	258.072	1211.44	341.209	1808.42	4078.56	3432.45	1260.17	8322.38	6235.1	4013.49	8749.07	630.063	8703.37	1062.26	6899.12	3908.13	2845.22	2189.33	1827.7	1819.14	281.022
M353T288			0.0873853	353.156	287.998	2858.52	8266.08	1304.91	55019.1	1813.37	111711	41392.8	2223.35	4909.14	5934.25	788.086	12739.5	813.102	5035.19	1197.38	458.223	22454.7	3256.95	42119.1	2548.19	1880.44	823.192	2535.3	1475.08	897.66	840.686	1803.62	868.276	5173.13	1237.27	209452	18345.3	4047.66	11101.3	1143.88	3364.1	787.498	40214.7	2807.67	2469.2	1132.6	1341.18	1226.84	3506.75
M746T43			0.0873901	745.506	43.0075	640870	4.5918e+06	603853	3.83559e+06	1.66402e+06	1.58108e+07	1.77603e+06	4.77095e+06	5.32589e+06	3.84591e+06	6.7382e+06	4.22807e+06	156080	1.34508e+07	3.96398e+06	2034.21	6.62371e+06	1.05423e+06	7.2739e+06	290103	159724	5.52669e+06	382659	35384.3	32678.1	8262.72	1.30844e+07	1.59947e+06	1.57856e+06	9.24899e+06	5.82837e+06	8.9211e+06	8.12169e+06	1.00008e+07	306238	3.61445e+06	14571.4	3.32496e+06	2.22831e+06	5.77377e+06	6.11689e+06	4.46282e+06	4.77908e+06	5510.98
M559T362			0.0874341	559.272	361.591	710.779	1231.65	461.277	12517.5	382.457	10706.1	11928	1472.42	1932.49	1819.76	641.139	5454.98	271.164	1596.54	543.347	160.283	6558.57	483.472	2720.15	959.93	519.794	245.544	638.693	397.546	313.904	422.525	490.231	250.748	1075.96	918.158	12446.4	4956.22	2294.21	2310.88	1041.59	1996.4	423.098	1545.47	995.032	1271.91	294.407	685.895	819.883	1440.91
M253T23			0.0874351	253.037	22.835	2055	1823.25	2501.15	5576.28	6877	1691.34	15478.5	2205.82	6200.15	2613.01	5437.46	2907.52	2383.59	11425.1	4284.12	3136.91	24974.5	11372.8	3258.32	2350.34	14555	4927.29	3605.22	2066.53	2281.16	1939.23	2685.53	1122.51	4219.81	8623.25	2540.85	9644.96	8443.72	6791.27	4930.4	11138.1	3873.46	3304.34	7980.9	1430.98	8046.65	3986.55	2210.79	4709.17
M136T33			0.0876198	135.945	32.77	29348.8	41532.1	34818.1	65784.3	38609.8	44037	28097.9	23264.6	32159.1	10816.1	37185.1	12846.3	78161.2	28627.9	57805.9	60517.2	45258.4	15560.2	37153.8	29340.5	29453	29786.2	32047.1	82183.1	23597.2	45343.5	29512.4	25563.4	11662.8	35418.8	39608.2	67400.3	45699.4	22237.8	24514.8	38532.9	26464.3	47100.4	35180.2	35842.6	60151	15937.7	32615.1	45011.5
M493T28			0.087708	492.815	28.2035	0	9932.4	1151.79	9103.1	0	18615.3	7531.69	0	0	265.476	0	2193.64	0	4240.43	6157.43	22121.1	12842.9	0	742.021	6282.61	0	10616.1	0	561.658	1251.54	80.8704	0	257.182	0	0	3378.68	14211.2	8460.85	10588.2	0	12655.8	2081.61	9452.05	950.543	2455.54	73.8189	556.605	998.373	3101.16
M282T276			0.0878282	281.996	276.118	5244.95	2934.22	4456.67	10159.5	5434.17	10424	11158.4	4665.86	5561.02	7267.12	5110.46	7576.51	2403.24	11327.9	1680.75	2789.74	12591.3	4388.12	8644.94	3002.79	7483.24	2446.85	4966.92	3127.26	2879.86	3495.93	3178.66	1541.78	5352.26	3240.55	4653.14	15509.3	8954.18	6157.42	5220.59	5313.16	1649.29	3962.4	3739.28	7069.66	1552.42	3892.95	4107.1	5295.43
M211T151			0.0878759	210.842	151.091	3392.92	1348.61	4767.01	3176.39	3037.32	2922.06	2779.99	2199.85	331.835	3015.49	5163.78	2605.66	4063.98	2348.65	936.429	5689.35	4700.26	703.874	1637.6	636.619	3045.41	306.367	4104.7	3697.71	3212.74	4897.21	1515.55	2579.03	1363.35	3189.74	774.911	2849.55	2119.2	1204.07	3469.76	1020.24	2984.08	542.365	1248.59	1385.96	1518.87	2923.57	1901.25	4364.66
M244T374			0.0879637	244.014	373.876	740.137	686.249	999.73	2833.08	2048.45	2944.11	2507.24	1558.78	2282.51	2184.46	1346.27	1470.97	379.196	2698.02	600.658	809.823	2802.65	1013.36	1141.69	869.31	2513.29	576.279	1532.6	694.984	499.371	865.642	1200.23	500.993	799.583	1229.35	1608.93	2359.05	855.933	1238.43	1252.31	1228.89	620.452	1319.27	960.276	1792.68	1079.24	1304.69	1188.66	1444.55
M565T148			0.0885639	565.363	148.077	599.095	5779	333.606	1383.97	3295.15	2619.85	3267.62	6446.02	21179.7	13162.1	1106.29	2999.5	270.388	4657.7	6818.3	61.8828	4070.97	12566.1	4880.14	9875.49	2204.35	14513.9	1136.43	264.202	3246.83	931.618	3810.49	4888.05	6172.8	2300.38	17921.7	5579.41	3680.81	8812.96	1410.15	11453.5	2641.17	20953.1	7905.21	4614.73	7799.02	2600.87	2357.88	424.136
M401T217			0.0887045	401.087	216.813	2008.28	1134.24	5113.61	1804.63	9880.2	2227.1	1399.94	1481.66	3840.8	1202.12	6369.43	2827.33	716.297	1421.53	1297.31	1455.41	2016.41	3988.83	8892.68	1414.9	1661.8	1089.41	1146.44	600.899	578.529	1078.12	3272.43	541.276	893.796	3082.95	2610.37	851.711	967.137	1200.78	1933.69	1555.42	1223.92	1661.14	1835.52	1941.9	2950	1655.94	1792.59	3620.65
M173T310			0.088726	172.917	309.987	1329.95	1589.3	1985.37	1418.09	2130.14	1454.99	1820.66	1470.94	1941.65	1665.4	1051.91	843.854	1465.74	1159.67	997.021	1687.03	1509.3	1262.98	2056.71	1067.12	1924.51	1252.42	1076.89	1916.58	1804.58	1870.01	1629.77	1363.94	1332.3	1848.97	1462.81	1864.74	1674.29	1715.51	1506.25	1426.12	1698.41	1404.65	1783.05	1355.41	1134.82	1484.62	968.86	859.548
M506T152			0.0890046	506.325	152.284	3826.52	15962.7	1021.77	2423.23	12109.6	10031.6	19631.8	8993.76	45454.7	17629.9	4745.52	7273.26	4977.48	15589.9	14281.4	633.628	16241	60228.6	47192.2	20284.2	5410.01	45681.9	6095.32	992.8	4390.57	990.54	9210.85	20195.8	19998.5	4590.7	52835.8	34289.9	27570.1	40795	2934.7	37036.5	2625.81	55271.1	18492.7	13866.2	20988.3	10924	10188.8	918.312
M184T289			0.0890434	184.109	288.696	809.722	4309.7	2307.38	35033.4	5141.39	10829.5	4120.89	1594.32	2557.83	3964.82	5469.89	9705.91	580.983	5776.85	790.784	1375.79	11907.5	7571.94	1446.92	525.444	3772.56	3206.84	3350.98	679.823	1696.75	1475.51	3045.17	3242.26	880.843	1806.39	31930.5	13427.8	2674.54	761.347	2658.33	695.238	1121.56	10824.3	2671.47	1699.25	3518.97	885.196	1924.83	1462.39
M902T44_2			0.0891233	901.538	43.8475	15538	38472.6	7926.36	6657.49	17186.7	17308.9	7936.22	51524.2	28503.5	49610.2	17518.2	13007.9	7459.59	102084	47676.9	464.139	8672.15	14309.9	13955	56591.3	52356.5	44812.2	41221.4	1998.22	9057.86	2839.75	30531.6	25047.4	22240.1	19971.1	28177.5	16650.9	12746.5	21584.5	11582.4	17976.9	3562.98	25362.3	27763.9	62939.5	24852.4	30195.9	48110.2	967.364
M168T53			0.0891958	167.851	53.223	2155.79	11749.5	7110.8	10324.9	1201.05	14264.1	12409.6	967.932	1586.3	6434.04	1144.49	9544.11	838.813	8741.63	6184.41	11465.9	12751.8	1082.72	2024.09	8033.48	762.745	14942.9	863.326	927.903	11914.8	2671.55	1592.08	10124.4	7176.63	1386.23	5255.58	10850.3	12739.3	15483.3	4477.93	18987.1	2730.54	5964.73	2197.81	2703.33	1160.85	7148.38	1699.32	6319.43
M157T310			0.0892312	156.913	309.666	1257.23	1293.17	3868.65	1228.72	2438.29	1172.85	2021.44	913.486	1782.13	1419.21	3158.31	3255.75	1260.26	1164.82	1670.89	1096.09	1127.84	715.627	1921.15	1529.49	1191.29	1259.57	955.267	847.226	740.317	1381.47	1506.01	1416.99	1293.58	2316.11	932.224	1868.64	1526.95	2057.26	1262.55	1752.74	865.997	1012.61	879.088	801.624	644.277	844.193	1628.96	4024.16
M141T22			0.0893135	141.03	21.708	26609.4	42083	56781.3	16876.9	45733.7	10668.6	10266.2	185043	100318	7082.16	834226	21615.9	54293.3	15212.9	28660	30368.8	44703	125097	34279.8	14487.3	371789	22145.3	85175.4	55671.9	8351.47	9572.81	45745.8	9526.61	7792.47	166796	19543.9	18900.4	18629.3	20921.6	14106.3	23329.3	22357.3	47807	37608.2	30285.6	250229	5705.05	51742	36844.3
M815T47			0.0893489	814.561	46.727	8139.66	70379.2	7394.79	28015.6	46724.1	66294.3	38410.7	25053.6	62483	30282.6	34735.8	46779.2	5759.49	45983.3	36092.6	320.941	49564.3	68399.1	79439.3	9093.79	22375.1	45367.2	26808.9	803.803	8493.4	2649.06	56731.8	11306.5	29913.6	44725.7	25087.9	86820.1	68356	51811.4	10546.2	50177.8	4455.88	58281.2	43406.6	62394.8	17676.9	67692.1	48546.6	1657.22
M322T237			0.0894186	322.061	236.953	1492.78	2657.66	1702.87	17757.3	1885.44	15021	7804.09	1369.37	2637.34	2093.42	1712.75	4582.89	500.89	4505.01	1372.28	535.456	9056.84	2681.42	4490.99	1198.59	1442.34	835.992	1436.6	1348.56	1435.2	1721.29	1500.54	593.902	2431.06	1161.87	21143.2	9362.53	2297.53	2005.6	6167.85	1393.49	1456.39	2515.93	2139.1	1889.23	922.306	1082.43	911.951	1510.66
M130T244_2			0.0896884	130.087	244.059	67694	111447	43308.7	3.02048e+06	88227.2	2.50394e+06	981379	94023.4	190071	156781	70141	345972	10305.9	458494	41431.1	8783.96	1.23288e+06	112583	346404	64280	75064	21724.6	113697	25065.5	31870.8	45020.6	51518.1	12178.7	150127	44613.5	3.18865e+06	1.02902e+06	91032.1	199495	545014	95744.6	28520.2	220894	96707.1	142995	41004.7	37997.9	56327.1	56663.4
M125T191			0.0897566	125.072	190.571	2136.67	7275.76	9370.88	19462.7	53766.6	24251.1	10198.8	6954.31	11360	22885.1	3179.13	10138	1099.15	10552.1	4649.61	995.472	22499.5	24553.2	28777.2	3853.3	18235.8	15922.9	21915.3	2400.78	2036.74	2992.85	6853.42	2523.28	35565	4679.51	22284	80103.3	62124.8	13259.2	13691.7	7342.01	19698	7665.97	10113.2	15534.2	2880.79	8630.43	8728.35	5349.01
M114T276			0.0898579	113.943	276.271	874.7	420.689	509.679	2257.56	883.483	2856.01	1878.92	757.531	950.212	1337.05	870.987	1241.33	643.235	2298.25	422.973	296.186	2400.87	814.579	1371.91	512.882	970.193	453.684	990.134	447.56	534.991	450.702	691.045	439.632	1043.19	529.01	1271.63	2804.38	1322.86	1434.69	704.792	755.774	384.077	601.95	536.669	1253.74	378.832	469.079	625.95	995.172
M367T24			0.0899645	367.263	23.7585	5409.7	9839.4	4641.32	4289.58	3699.43	10032.2	6424.63	8989.45	11589.5	7402.14	6694.05	1919.3	5393.76	11148	3572.83	3485.84	6634.05	6574.1	44483.8	5138.87	1950.3	9387.33	4674.86	11783.8	40697.8	8496.2	8120.62	8832.65	8626.35	3773.36	15660.5	13031.6	9486.78	9535.98	5086.4	7263.18	5468.88	7398.68	7035.6	12565.7	5570.26	12494.2	5025.04	3341.04
M359T280			0.0903483	359.193	279.704	2712.5	4630.97	693.415	41400.7	836.511	21134.1	43718.1	1892.06	2192.06	2223.62	808.029	7310.21	777.015	8214.24	1078.22	438.975	16695.1	1659.59	28073	2027.27	1248.84	1481.24	1459.09	670.71	887.831	528.342	909.872	819.382	12311.7	673.65	186548	13893.5	6624.7	11764	7343.72	1629.08	803.22	6562.12	2264.64	5506.6	741.995	744.278	2198.04	1879.01
M147T43			0.0919836	146.958	42.625	279835	170210	25061.9	243653	111947	127496	218331	46140.3	19181.1	215085	394505	75603	193474	115114	104228	215126	304156	285632	44886.5	244351	136916	130598	44437.9	8583.4	200951	28251.3	32077.7	240770	200977	16162.5	34661.9	165851	751954	139902	40337.5	260081	30097	89967.8	112322	146668	30798.3	78595.5	69435.8	84145.8
M171T63			0.091999	171.103	63.384	41589.9	61666.7	41283.3	35123.6	74626.5	63513.6	39053.6	70262.4	194579	66429.2	65980.8	41427.4	60970	64364.1	62215.7	47244.1	88498.4	140870	70000.2	292476	47734.4	73735.6	79596.9	92621.9	50629.2	76495.3	66598	50414	136548	48772.6	2.44479e+06	69617	49734.8	61280.7	52260.4	67054.7	101603	92802.3	59457.9	84343.9	66738.3	76274.2	54888.6	64025.5
M61T613			0.092172	60.9934	612.51	389337	365394	522521	319063	457198	566031	530545	506201	221467	596447	685832	326261	672114	530640	333358	564730	545768	392865	451872	604896	321150	488036	434174	472725	504586	386904	310200	408815	334833	300869	553963	302520	519087	671907	697336	380586	455546	834175	382651	684746	553658	695888	588679	405098
M420T42_2			0.09261	420.202	41.909	5573.2	7454.93	4406.37	13346.9	13202.2	4562.19	5517.3	6270.74	8468.76	3563.41	2854.27	13018.4	2474.83	9856.13	12472.4	2996.02	9904.2	12843	4273.26	5163.32	4995.34	10996.8	11503.8	2248.59	4309.6	7239.21	2317.01	4764.34	10903.5	5565.8	13833.6	9984.03	7656.75	4235.33	10564.6	8331.42	9175.63	10761.7	10913.4	3621.81	13997.6	3806.55	4664.16	5958.25
M772T131			0.0926131	771.531	130.826	5672.8	18957	2556.15	5895.47	6906.52	57356.9	6347.67	7248.08	17724.6	6605.66	6072.8	5240.59	3494.24	14677.4	16295.8	427.649	14327.2	13265.6	16079.4	4579.19	5415.11	15283.7	5627.57	1180.41	2644.9	690.449	12535.6	6967.98	11346.4	11657	12235.9	16022.8	10834.3	12401.6	2345.53	22203.2	2533.27	10838	12589.5	11998.1	10194.5	16906.4	12018.9	520.368
M222T246			0.0926879	222.098	246.234	1825.55	1710.86	2468.28	6332.3	2701.99	11805.7	4737.04	1561.7	21757.6	5672.39	2611.53	2899.24	4888.29	4004.08	1074.04	967.226	3713.49	2027.64	2599.85	1002.76	2862.53	3393.92	1195.57	2843.16	1276.79	1328.04	3081.24	710.562	3322.1	2031.71	8755	6092.63	2726.17	2459.51	7318.46	2007.39	1445.02	1357.73	1811.18	845.842	1484.12	1544.41	1105.53	1599.89
M287T19			0.0927981	286.722	19.246	312.268	216.267	413.199	507.737	280.42	177.725	142.072	167.756	297.554	20.628	201.792	247.483	241.144	97.3421	302.925	440.51	313.026	198.304	302.876	246.034	135.921	285.685	259.442	511.751	0	225.547	305.334	14.0317	0	173.889	539.017	166.129	101.017	169.196	783.41	60.092	333.45	219.953	975.967	99.0902	316.436	170.851	398.043	281.666
M134T42			0.0928233	134.037	41.899	22744.1	23605.8	56968.6	64152.2	36186.1	12787.6	24743.7	33602.5	29490.4	89557.5	21282	71632.2	34310.7	51172.3	29365.1	76147.9	45454.3	140134	27181.2	23420.9	29861.2	17451.1	41202.2	82311.8	37051.5	41611.3	31958.7	17627.2	48442.6	23885	53561.2	34786.2	35275.5	25996.8	39096.9	37191.5	39986.8	38561.3	29909.3	54349.6	87225.1	14971.2	36857.1	68086.2
M240T36_2			0.09304	240.084	36.1675	34457.5	237453	255914	157227	82409.4	38611.8	48790	79831.9	53904.6	277431	7820.51	81016.7	15274.5	86369.6	77836.5	16323.6	148020	69660.8	82320.5	27858.6	148366	35214.9	185804	36070.4	439526	120780	414990	31551.3	268929	217373	354517	48243.3	77855.6	52205.1	111341	118906	133095	202688	74886.6	63399.3	121285	40825.1	57599.7	190802
M353T28_2			0.0930833	352.92	28.186	4633.02	6302.18	3062.65	4226.9	4689.26	14989.3	4447.66	10403.9	3867.39	24226.8	7364.95	3609.12	1013.14	5635.21	5080.62	10567.2	9085.13	16767.3	1843.82	3765.09	3891.37	5870.47	1135.12	341.275	3151.43	2137.11	3249.63	3961.88	6729.76	2062.5	3302.88	8521.96	24001.2	5638.5	3407.09	14895.7	2026.58	8052.38	6106.38	4708.24	2714.05	1448.53	2878.01	3868.92
M111T84			0.0933052	111.02	83.757	138462	28460.5	110657	812067	83238.9	1.01765e+06	1.21218e+06	77764.8	130111	34488.6	189742	110416	22699.1	1.01622e+06	55226.3	137856	833749	195384	47349.9	612.234	230404	36010.9	112013	30442.1	63602.4	32482.6	31163	35010	140509	102184	197831	459076	51034.4	38257.5	68529.4	111598	32234.8	214149	53881.9	425058	15659.4	176599	137676	53971.3
M405T42_2			0.0933189	405.213	42.346	13988.1	35588.8	78069.2	127272	95123	225890	323258	221928	433998	158362	131769	140970	10589.5	247044	60369.5	26234.8	221277	168511	444856	104158	67933.7	201015	73378.5	58274.2	54525.1	79124	89519.3	91534.2	172320	64743.6	318839	254570	3620.69	522308	99304.1	525382	41244.5	416960	229241	264624	149630	203974	174801	72221
M133T24			0.0937326	133.05	23.622	6674.6	18005.9	2365.12	15440.8	16036.6	13273	10265.3	8142.12	12672.8	4878.41	6357.65	2422.42	10195.8	8582.6	32436.7	31306.5	22056	4384.92	13919.7	5074.73	11527.3	16363.3	11645.9	10899.7	2071.12	2361.35	3150.22	2163.43	3496.05	8375.14	13970.3	14143.2	13240.7	8695.72	3381.95	10187.3	6858.8	22328.8	13443.9	11134.9	17481.3	988.469	12256.2	9289.61
M841T127			0.094092	840.578	126.852	89574.1	490923	27407.7	167490	465039	322098	228124	176006	374497	152313	61861.8	182594	18708.2	319166	147192	2695.94	342474	481224	394950	19180.3	137080	118063	101500	2449.34	153040	13982.5	403538	79486.2	141462	404652	285630	434164	406304	267882	74501.7	396875	17215.1	551140	348102	383831	299738	472436	359277	3380.65
M858T154			0.094195	857.522	153.65	20200.1	100537	14514.8	67950.4	113980	61300	97029.4	398899	211362	128768	40147.7	91458.5	6238.4	194008	67136.8	4023.57	203242	103165	35750.1	30755.8	199201	294189	74984.8	2182.17	56877.6	8303.64	137213	36490.4	63820.3	63469.5	60118.8	184510	225751	303621	25959.2	200173	5080.99	503934	140842	156962	163710	568078	272320	2569.05
M250T374			0.0943014	250.031	374.414	4177.5	2587.24	2848.04	2742.49	5388.79	3035.05	3539.81	3599.47	5559.15	5056.71	3573.3	3585.42	18397.3	4757.64	1261.76	1416.16	4770.61	3574.91	4414.89	2123.43	4359.88	1510.78	3882.43	2131.58	1732.11	2126.45	2929.5	1273.02	3611.32	3021.49	4077.05	6827.85	3570.29	3433.79	3543.86	2508.63	2131.61	2997.97	2879.33	3851.84	2888.46	3247.95	3068.04	3600.67
M492T45_1			0.0947319	492.309	45.125	8113.55	14304.2	3763.38	7697.74	16243	5473.04	6107.29	188839	327955	45983.1	33208.3	28633.9	1572.83	14639	9710	1085.04	21689.5	79612.4	17570	8449.83	71478.7	38098.4	24026.4	3301.61	12637.2	4335.44	42287.2	6306.56	8622.29	58121.9	13784.8	41270.1	26892.3	18516	7233.62	13310.2	4310.21	24513.2	84492.4	27230.6	80696.4	8016.71	42658.5	3297.06
M449T43			0.0948216	449.239	42.919	43809.8	21038.8	26880.7	22960.9	36778.9	14326.9	33627	30804.7	35062.1	46488	8914.86	47911.7	5364.2	25420.5	21469.1	12875.2	21218.7	57985.2	31026	156285	5097.29	52049.3	20826.8	15705.5	17785.2	33341.9	19987.1	19839.5	56382.7	15303.6	121719	20871	10587.4	36932.6	54511.3	150434	20754.4	23885.9	52812.4	52226.4	37845.5	23413	23353.7	18488.9
M846T128			0.0948714	845.604	128.3	28927.7	47133.5	5852.02	33416.2	37280.3	34263.6	95081.1	26264.7	34043.6	38603.9	23249.7	55537.2	11797.3	57471.7	46199.5	540.175	38844.7	52809.4	49496.2	19482.7	33678.1	42383.9	38434.3	1707.5	19904.1	4119.97	47854.2	43129.9	34705.2	56704.9	27862.1	40639.2	35962.7	33156.4	11153.9	33985.8	6641.59	37223.3	21533.7	28393.5	30260.1	43966.8	27740.4	1558.5
M206T42			0.09497	205.995	42.365	7939.06	28735.4	90856.8	17926.8	8676.07	12095.4	11248.2	10306.7	12475.2	19121.6	5329.8	11004.2	3229.37	33244.9	4888.44	14666.6	33400.1	6816.23	1019.85	46711.8	64947.9	3018.96	116524	51415.9	24246.6	127214	10837.5	21172.4	19294.3	16067.2	11261.8	4409.36	56190.1	18501.5	27892.4	14691.3	34128.1	10909.5	18670.1	40281.9	11483	11082.5	12017.8	7742.2
M300T188			0.0951301	300.04	188.2	31261.2	12559.9	9212.67	68668.3	96195.4	153173	119085	17465.1	13260.5	77365.4	12960.1	27294.1	7346.65	83587.9	12083.6	1665.07	54592	121625	93270.6	12807.1	40057.1	15680	18605.8	10316.4	8558.38	9239.71	20228.5	6518.57	74631.9	19154.5	69871.3	190847	90811.8	68427.4	15901.1	23336.7	9505.3	18413.8	9144.96	50525.6	10773	17475.1	25200.7	9038.72
M228T278			0.0954702	227.96	278.138	570.735	791.488	1040.16	1473.39	757.952	964.82	1655.72	831.305	1227.23	905.837	1707.55	679.154	548.496	610.216	1039.6	410.904	1241.88	480.304	581.567	593.587	1321.74	672.349	867.636	684.634	1051.71	512.258	1047.21	505.314	486.061	1097.88	624.02	1030.96	612.077	642.537	2514.54	612.714	841.666	567.148	944.291	1465.33	920.205	964.476	806.65	755.384
M229T235			0.0961466	229.012	234.537	7135.98	993.865	8403.51	1254.16	28056	1458.51	1551.6	9756.98	8722.62	681.427	23640.2	1661.69	1671.33	912.43	1348.73	11662.3	1066.77	11803.9	2271.45	1170.59	24413.1	1098.94	4073.44	2562.6	946.738	9903.48	34584.7	706.155	645.192	57665.7	2554.6	1177.17	966.439	2634.28	11031.7	2149.53	4533.59	9137.15	11885.8	11835.5	11408.4	1486.86	17850.5	12207.1
M760T43			0.0966396	759.52	42.549	139980	96940.1	36449.4	176422	56032	318022	107960	332266	108744	235058	180040	100438	51518.8	164749	76844.2	428.141	240263	40016.1	214798	20400.1	90316.2	144739	138388	10416.4	11748.6	6518.6	501094	162875	33148.5	313577	252051	114490	105665	81937.1	68023.1	160376	12856.3	256557	170334	297981	513274	233585	340438	2346.54
M829T43_1			0.096657	828.511	43.438	13452	38227.2	9249.4	11072.9	23578	17435.4	5060.04	72699.9	64742	24130.5	12149.9	11540.4	8325.21	24471.4	35184.5	105.701	15054	31831.3	22077.2	9061.8	29233.8	37331.1	19377.2	2411.89	5140.45	1026.99	34532.1	14473.8	10980.2	20625.3	55786.2	21759.2	14504.1	9386.23	11058.5	13934.1	3138.7	17767.7	24630.1	35640.1	31388	21463.3	30954.1	602.045
M595T322			0.0968347	595.142	322.494	717.145	664.643	1560.28	5961.75	1892.21	3661.75	1998.17	1269.19	2276.98	2098.94	5942.51	2628.99	213.01	2293.45	668.221	248.358	2403.93	774.277	667.816	980.201	1990.78	354.186	1036.22	1596.77	196.584	447.678	982.525	319.32	1585.96	522.036	2753.57	3581.52	1668.08	728.865	1062.59	644.755	465.454	767.787	862.045	2260.11	358.408	1328.05	1105.43	1226.96
M485T371			0.0969933	485.235	371.327	1742.92	2160.28	698.367	12215.7	406.1	13533.9	19520.1	1778.82	2751.78	2367.64	706.335	4919.7	746.39	6762.79	627.331	1062.74	6866.35	916.02	6275.03	2279.07	1244.96	449.936	1801.06	603.667	359.693	511.767	1297.17	380.695	1724.16	941.144	16775	11240.7	2994.5	2998.65	938.468	1221.33	386.804	2134.5	1039.05	2556.94	1046.64	883.178	861.081	3287.05
M297T43			0.0971619	297.244	43.207	110766	251383	172660	264363	398420	195901	256635	277449	715194	398572	96450.3	374583	92911.3	182024	212373	64278.2	303157	679101	141996	796296	168136	267093	210628	252234	344104	319561	111026	264093	517980	117268	1.70814e+06	194194	137852	216488	710899	2.31583e+06	271552	274893	526581	360169	407481	357432	228299	232885
M865T47			0.0971688	864.578	46.744	9564.49	60846.3	7779.77	20412.8	51883.9	44925.5	27295	31831.3	57125.9	26916.4	11485.3	18784.5	6172.29	42752.8	20705	1539.68	39389.6	48278.8	56803	16797.2	26781	28295.1	14739.5	776.126	14507.2	6008.3	45331.2	6758.62	16719.1	59200.6	26476.1	51606.1	43793.8	41154.3	14590.3	46727.2	5954.02	65045.2	51630.4	47821.7	38537.4	59701.5	45817.7	3021
M201T405			0.0972598	200.945	405.481	2514.33	3117.44	1969.49	1022.6	1777.3	1370.78	1545.91	2133.61	2272.75	3063.9	2560.64	2234.39	1633.23	2106.33	3275.18	2575.94	1859.35	1917.71	2153.2	2140.99	1745.87	2516.71	1885.97	2313.38	2257.84	2386.59	2198.52	2716.21	2921.46	2361.97	2634.21	2560.01	2435.69	1948.87	2076.65	1760.76	2312.57	1571.62	2063.03	2179.94	2575.98	2328.3	1804.53	2260.09
M304T58			0.0973284	303.886	57.8915	23823.1	23907	69611.2	13264.2	55525.7	11682.6	12059.5	57918.1	56030.6	48732	59324.4	49901.3	72289.8	15228	26852.3	18637.8	18099.6	54768.1	69379.3	18306.4	52531.6	38311.3	42216	62427.9	34642	44182.8	52208.9	27197.4	27832.7	58698.7	47886.2	37201	27219.8	24477.2	54566.6	22851.7	46288.1	33722.4	58160.2	34929.7	53044	32954.7	31229.9	51530.7
M218T35			0.0977079	217.995	34.902	6358.93	13786	10464	37523.9	10398.7	20565.4	12656.5	10422.6	18221.6	1400.75	10220	1291.38	5458.41	16624.2	26953.9	33644.8	24350.6	11208.1	5712.24	7801.47	5886.22	20070.7	5094.58	8749.75	10194.6	14560.5	7958.3	9864.25	8133.63	9695.11	8387.1	22361.3	16157.9	14616.3	18287.9	26667.9	16724.6	14481.2	18788.8	15812.6	11908.1	6787.34	19443.1	21299
M911T45			0.0977734	910.559	45.1955	6150.77	37372.2	4682.01	15427.6	15500.5	22941.7	25456.7	48674.9	37688.6	27938.2	12644	20143	5156.36	36587.4	38216.7	1874.51	24002.4	16589.7	12974.8	39925.6	35447.2	35018.7	28532.3	2089.82	9826.59	2103.55	24707.3	18137.5	37742.1	19773.3	17367.3	22593.5	22639.3	26031.4	13193	17875.7	2529.31	21284.9	22845.3	37071.6	18827.4	33937.6	37419.4	2393.68
M339T38			0.0978886	339.326	38.365	6802.35	2233.08	5577.06	6509.63	6278.92	5853.12	967.73	17910.8	11422.1	10962.6	4660.44	5113.18	10510.6	2469.38	4965.4	1041.22	3537.45	10127.3	2208.3	1221.07	6020.64	4860.96	22334.9	7514.49	14318.7	6663.18	28419.6	4303.79	6187.81	10509.8	3302.56	4066.26	11490.7	2156.08	9321.89	2073.29	12354.7	4423.29	15235.3	4856.39	7571.21	4350.83	7126.54	2582.58
M765T47			0.0979714	764.543	47.235	158724	240649	116078	110854	228076	246399	85918.6	105482	128144	121239	137353	185517	124962	148298	155937	3940.45	176501	227956	260638	140517	111405	141687	163633	40002.5	82738.1	8516.02	354779	184239	145110	181462	137159	293464	290596	144214	102650	240523	30907.2	210983	172495	106074	177619	266050	256082	6847.67
M393T310			0.0980385	392.879	309.541	2311.35	2416	35306.3	3327.94	10505.3	3321.6	6512.89	2832.88	5346.75	4086.04	13307.6	16503.8	4462.9	2864.95	1417.43	3056.69	3190.5	1719.42	6036.67	1778.38	2813.5	1792.77	2658.58	3634.81	2777.14	3989.41	4887.26	1262.94	2122.12	7931.17	2525.26	4876.85	4464.43	6638.58	3739.17	1697.02	2869.35	3284.23	2563.23	2204.36	2068.84	2609.07	1745.64	42715.5
M98T40			0.0980525	97.9478	39.793	2604.23	7871.44	8370.77	5426.35	3067.14	3632.19	3476.31	3965.93	7768.32	9040.51	3816.22	9459.4	3212.7	3133.07	12582.4	8201.52	5208.39	3083.57	2920.85	7201.81	5781.91	12836.9	8838.14	5193.28	12355.3	12003.8	4516.3	10468	5451.37	3366.17	11065.2	9801.61	11892.3	6919.46	4182.28	7259.17	7497.22	11087.7	7894.61	9120.16	6597.26	6910.43	6378.45	10111.7
M822T47			0.0987064	821.574	47.38	36956.9	27970.9	24582.9	43110.9	37956.8	25573.9	49528	29696	15236.1	31421.7	25335.8	33045.1	37286.4	39400.3	34586.8	1723.94	28502.3	39836.6	40722.6	33545.2	44882.4	15283.9	40715.3	8578.58	41799.1	7123.46	38735	70275.3	32420.4	56242.4	22371.6	39669.1	40792.5	44825.9	32567.4	24464.5	19657	42067.7	34465.4	45982.6	34426.1	34593.9	40048	4053.51
M487T361			0.0987136	487.239	361.327	6020.55	2663.64	180216	33483.5	17290.6	13676.7	6177.34	3963.26	3452.33	1028.78	34179.4	1537.1	547.998	2045.38	1012.96	16717.1	11802.6	3438.99	2436.73	3548.13	878.896	1720.93	13470.3	1199.62	409.692	37317.6	792.055	586.3	1120.29	1282.56	13413.9	5737.85	1192.19	2690.52	50699.4	2753.51	1466.61	1280.02	800.958	3454.3	2115.08	906.329	1540.79	717.789
M147T643			0.0992947	146.966	642.76	14155.6	7826.45	9194.29	6779.91	8004.2	7698.96	9257.34	13661.7	12426.2	12048.2	8810.78	13417.4	11788.5	10184.7	10620.4	11203.6	13770.4	11603.6	13467.5	8597.57	8081.32	8260.84	8933.53	13790.8	12663.9	11328.2	11030.9	11124.5	15072.1	10020.3	5456.8	14557	26014.5	8594.21	7588.44	7441.75	11447.5	9387.01	14751.7	10087.4	14037.1	11994.4	11320	16467.8
M460T276			0.0993499	460.142	276.4	940.597	911.212	884.759	2523.14	1060.39	2683.6	1322.08	1011.75	1238.9	1134.31	860.449	873.151	1074.9	908.05	842.687	580.555	2896	944.172	3311.03	1021.24	1032.99	939.683	1195.16	1051.34	860.177	788.397	963.605	593.053	1314.01	1045.92	2074.37	2296.95	2327.71	1488.54	1259.04	1303.2	578.863	963.266	719.483	1162.61	873.344	1052.07	1179.6	887.21
M235T215			0.0993618	235.109	215.404	1809.39	6115.23	516.118	35478.7	871.759	44239	23466.8	1519.06	2926.91	2694.23	907.147	2865.8	927.68	3357.01	2421.05	731.173	29850.2	2437.26	61367.9	3424.74	1228.76	1330.54	1150.24	390.466	626.136	1018.18	1060.66	890.799	10567.2	870.592	284767	10471	7706.69	5657.57	5883.76	1701.67	871.705	5639.56	1650.08	3857.03	925.78	933.924	1430.45	611.054
M253T294			0.099413	253.13	294.197	2281.14	4493.33	1691.66	37016	1180.95	64134.8	26181.5	1602.91	4097.94	2235.98	2573.58	4346.61	768.086	5554.23	1202.29	860.183	14676.6	3473.26	42476.8	4424.15	837.882	4104.63	1140.98	1957.21	1433.09	1602.61	636.97	1238.01	7450.63	1225.85	140267	13272	4273.69	5602.35	4393.89	936.44	2132.02	6997.95	1493.2	1945.87	4088.42	1881.48	2279.65	1372.63
M728T445			0.0997136	728.469	445.309	2890.73	5932.16	717.881	3858.82	793.25	1652.86	60040.9	1149.66	6182.84	2803.06	449.783	15974.6	55.2808	8792.64	900.595	75.7757	36810.6	1197.58	9744.09	1541.96	742.848	300.378	750.235	403.828	713.665	93.3747	512.071	765.651	15311.9	1206.41	15872.3	71782.2	5484.39	9213.12	1488.52	331.697	592.708	1362.84	451.363	7090.34	186.217	395.086	1860.79	9543.21
M518T268			0.10005	518.283	268.336	849.554	1189.05	274.722	4846.14	310.495	2209.35	3406.23	996.117	1074.78	1078.62	174.274	4630.14	210.117	3040.13	665.667	21.3952	3805.6	1591.44	1531.55	668.901	479.69	4049.46	588.589	311.68	196.517	79.8297	268.722	264.591	9926.45	371.258	127318	13244.4	1438.3	1336.09	1649.38	465.85	666.141	1137.73	611.376	1934.62	245.185	205.978	728.155	132.034
M653T33			0.100059	653.302	33.053	11911.5	16451.4	2428.76	24368.9	48018.3	376996	31296	26133.6	70347	82598.3	8194.09	8877.24	1902.15	24373.5	3.84166e+06	5331.17	43257.5	52365.5	44891.2	279139	6911.84	11282.5	7066.7	256186	1.06834e+06	6604.16	137360	4.11549e+06	7364.82	91969.7	20701.3	5822.7	8934.57	596370	6306.57	29435.3	11147.8	45618.7	16238.1	26316.9	32555.9	22096.1	18036.5	7133.16
M221T37			0.100294	221.121	36.839	35284.1	55849.3	3789.84	8308.3	7730.5	5689.73	46024.3	48576.3	44359.3	5123.26	18422.9	28009.7	5188.25	4183.94	11478.1	120878	11959.8	20495	10334.4	5294.06	4844.27	29298.4	20036.3	5927.29	8002.11	7697.06	840.434	10477	8487.33	17020.1	23643.6	8723.34	6725.7	60710.8	10885.2	29100.7	19514.5	9011.02	40103.5	4410.01	18861.5	28002.1	8053.23	8533.46
M196T338			0.100417	195.996	337.676	3995.57	5044.66	1718.41	2784.4	1207.13	2734.13	840.774	978.922	1905.42	1643.16	2040.7	1472.13	3810.01	1121.37	4295.55	646.608	696.39	1368.19	4198.87	540.547	452.98	2424.98	1381.62	2398.28	3120.42	854.057	986.447	3039	4637.25	1265.49	3107.41	3958.44	3438.57	1023.24	1470.65	869.673	2298.67	1067.69	2005.8	1031.7	1392.05	771.632	593.39	1081.06
M790T131			0.100424	789.548	130.53	10654.1	55239.7	4366.27	21512.6	38853.5	76857.9	25904.6	26519.9	75451.5	14431.3	19598.4	23472.3	4507.42	45403.4	69019.6	728.672	42902.9	54102.6	71376.3	10950.9	13885.9	51074.3	16803.8	1321.74	7608.2	1650.42	40563	18650	38808.9	35357.7	49315.3	56791.2	35763.6	47604.2	4673.29	91165.7	3121.12	41136.7	47151.3	44711.8	34062.4	61457.7	45773.5	1102.69
M417T183			0.100582	417.181	183.129	727.68	1827.17	2071.01	18314.3	5506.38	18903.8	12154.4	6953.78	7437.42	20774.3	876.038	4185.52	635.262	9971.06	1341.86	316.007	34730.4	4790.15	2797.43	3750.05	1770.11	1776.4	1840.03	1023.38	1945.4	566.323	756.035	1638.25	5583.87	454.307	41254.1	37277.3	9697.35	17455	7204.1	16177	1891	27114.2	4204.31	14458.5	3449.92	915.562	4443.89	1063.11
M253T145			0.100615	253.072	145.454	3182.81	1533.74	9374.77	10747.3	48929.9	27653.3	6887.72	14183.5	14047.1	34628.8	22168.2	22104	1787.77	13835.4	3163	5124.87	31842.5	47034.9	17349.5	3253.89	5174.4	2434.08	4224.01	1079.54	1767.23	2772.64	17635.8	2254.02	17573.3	8837.09	8859.87	10625.2	9669.38	3138.01	5301.98	19806.5	3981.7	10349.5	14657.4	19882.5	14236.4	17239.2	13400.9	9032.49
M152T177			0.100787	152.002	177.444	96178.7	61173.4	178562	330664	543348	187336	80011.9	1.4866e+06	1.00127e+06	140788	983123	199639	8709.84	329214	117512	10422.5	446107	418505	25342.5	19266.7	1.73244e+06	136738	1.54399e+06	89665.7	27777.2	209502	703095	8036.6	40728.8	754836	36572.1	1.23812e+06	289426	83153.3	334426	90306.5	71574.3	54161.2	258778	564226	547950	117978	866066	289886
M504T196			0.100946	504.285	196.116	607.827	5071.18	239.097	15830.5	16334.9	22078.4	22509.5	3402.02	4359.19	1806.9	12870	10560.9	133.349	12326.3	2856.46	355.202	12231.2	38536	4919.58	5393.43	6203.2	9279.14	941.012	356.37	351.651	95.7596	2580.08	1111.53	13658.8	1999.41	294391	17911.3	17652.6	16293.5	682.903	7371.33	455.905	9521.56	2780.5	12205.4	2057.14	659.048	3532.49	152.936
M311T45			0.10129	311.223	44.901	36537.5	65666.8	26241.6	105149	87533.8	70062.8	55602.1	92888.3	212557	94573.2	34220.2	129481	23317.5	109651	37248.6	85885.5	122468	360826	86696.4	269498	68764.2	98542.5	47050.3	78413.7	43604.3	49537.8	37790	46907.1	166998	35741.4	553687	96636.3	50302.9	93171.6	131489	899718	43498.4	70123	207661	112450	130666	77662.6	68929.2	55511.2
M360T184_2			0.101382	360.16	183.626	1710.12	1725.28	720.537	191578	8683.88	8151.71	5090.91	4570.77	21656.6	21930.3	2616.6	3890.47	400.443	60942.6	746.107	114.495	99670.6	7173.2	2056.55	17389.5	1119.59	1772.97	7392.09	276.586	707.485	534.452	2574.74	451.986	2441.89	1404.71	5383.72	4450.26	9371.04	2609.22	1508.17	2187.63	421.256	1919.36	1410.23	29874.6	1971.78	1493.43	7437.52	647.869
M337T405			0.101541	336.858	404.854	1118.24	3969.11	3123.29	1545.03	1550.27	1500.07	2408.32	2557.72	2307.88	4238.17	3672.92	2873.09	555.823	3359.86	4247.45	1735.54	2687.17	1588.35	1119.96	1837.38	2616.86	2914.88	2630.29	1347.22	2657.75	3030.07	2759.52	2624.8	4644.87	3148.63	1292.8	3775.75	4331.29	2897.54	3868.49	2408.55	2469.53	1862.43	2330.71	2091.26	1911.32	3254.86	2417.51	3146.18
M334T40_2			0.101617	334.209	39.6145	4997.78	6816.28	3830.12	11483.1	8621.93	19973.9	12874.2	7731.85	17415.3	11054	5744.61	8173.34	1181.47	15064.6	3364.82	9222.92	16407.2	13024.9	11365.4	6489.65	4297.39	7162.37	16228.4	3249.65	5134.64	1777.2	4932.03	4752.97	7758	2440.31	26112	20501.3	6296.36	16140.4	5120.76	12235.1	3202	13395.4	7522.15	7142.21	4928.16	8489.84	4073	2252.21
M153T153			0.101652	152.883	152.954	4649.19	2488.19	5838.04	9554.07	9603.49	11794.5	9909.96	5883.44	4002.92	7318.9	9993.84	5138.95	3520.1	10577.6	1783.97	5226.51	14038.3	4418.01	5976.04	1347.06	6604.3	1026.39	7960.88	4117.55	3988.13	5317.33	5437.16	2846.05	4383.13	5305.43	5223.25	12649.5	7090.33	4350.25	6874.34	3827.47	3206.25	2393.43	3095.48	6774.42	3057.5	4674.5	4066.94	6005.22
M193T154			0.101771	193.07	153.714	1792.4	1474.15	3363.98	21473.8	9806.46	5870.74	3063.66	14129.3	16308.2	2936.05	9289.91	4540.39	1034.77	3965.23	2609.41	2944.42	6867.98	3797.31	1166.09	1392.39	7287.13	1932.79	8517.99	2285.76	1554.71	5518.09	4715.38	1203.01	1650.8	5997.22	4564.59	10278.5	1552.42	2191.07	29001.8	2116.52	3082.17	2649.59	9404.98	3374.59	12343.9	2222.38	5871.88	3137.29
M267T278			0.102148	267.146	278.28	2576.76	4981	2364.92	34691.8	3473.42	93982.8	37534.8	2657.41	5302.44	3246.31	3132.85	4460.01	1494.74	10043.3	2694.87	1414.26	16226.3	4473.15	46948.2	4517.93	2292.13	2326.67	2324.97	2797.95	2207.37	1985.36	1556.96	1965.23	12217.9	1610.82	211973	11398.8	5862.22	5390.83	5265.8	2940.07	2151.7	17381.7	3022.48	3091.9	2032.58	1994.32	1949.05	2251.89
M277T43			0.102275	277.145	42.5445	886745	1.28791e+06	7.25519e+06	6.17817e+06	4.00264e+06	991929	882248	3.05301e+06	1.18562e+06	1.31454e+07	1.60181e+06	8.10324e+06	317778	5.88793e+06	662920	403935	4.99762e+06	1.94529e+07	1.69461e+06	616854	2.4632e+06	349942	580771	5.20809e+06	3.64962e+06	2.91688e+06	2.31811e+06	999368	5.09436e+06	2.26746e+06	6.0969e+06	2.59439e+06	1.79811e+06	790822	5.19143e+06	3.21936e+06	2.62473e+06	3.07568e+06	1.8272e+06	4.70835e+06	9.421e+06	737895	3.35707e+06	7.32418e+06
M311T26			0.102509	311.196	26.185	1.49636e+06	2.06708e+06	1.37042e+06	663255	985183	1.89335e+06	1.35043e+06	1.399e+06	1.06104e+06	1.49187e+06	908233	588957	1.7936e+06	1.8447e+06	944963	1.86339e+06	1.63804e+06	966361	1.42454e+06	1.48051e+06	618687	791630	1.35189e+06	1.47434e+06	2.90077e+06	3.36459e+06	2.94572e+06	1.65165e+06	1.49943e+06	734544	3.0474e+06	1.13695e+06	1.14216e+06	1.82501e+06	1.55845e+06	1.74193e+06	2.04987e+06	1.56093e+06	1.27904e+06	2.63117e+06	1.38549e+06	4.10323e+06	1.87816e+06	1.04862e+06
M693T91			0.102626	693.473	91.2615	7322.69	9402.92	5733.7	9542.04	10293.2	61805	3987.64	6107.41	7030.42	6869.01	12509.7	3108.72	5127.78	34836	13266.9	15.6348	14974.7	5140.6	25631.9	1641.12	1183.68	12874.1	1847.64	1562.88	403.557	107.495	31603.9	13345.6	4939.88	20961.3	12045.2	18521.6	18334.4	18849.8	5369.69	5136.45	536.893	12922.9	13293.8	15257.1	15953.7	7804.92	15413	135.149
M537T276			0.102701	537	275.999	569.383	307.704	596.601	1622.23	825.592	2327.58	2007.84	441.9	883.694	1155.78	992.025	1318.07	279.495	1867.28	217.511	224.918	2126.34	515.71	1708.33	440.345	1076.1	288.603	628.875	417.329	413.296	437.563	605.204	199.229	704.976	426.043	541.793	3070.88	1021.42	949.372	547.159	545.429	206.801	435.923	410.655	1147.6	260.824	561.108	474.647	637.98
M115T33			0.102907	115.007	32.8775	22187.7	78750.5	29960.4	104079	16213.1	14631.3	19800.4	30526.8	91136.1	106661	38832.3	170624	19117.2	5387.42	192045	14693.2	38411.4	9285.48	28063.5	12945.6	187972	17929.9	114316	39662.1	33960.3	235429	40951.7	314518	696795	113693	329907	315572	216720	234729	26801	70211	102974	128886	82677.7	28499	34713.3	337244	199611	285644
M371T223			0.103056	370.995	222.809	571.046	6684.49	2318.18	4288.19	965.158	1609.28	1125.25	575.053	1141.12	1051.65	679.034	5536.7	501.664	1413.94	18861.6	1639.52	2673.47	685.42	604.064	2869.51	949.776	8693.43	755.076	647.447	621.741	1152.44	809.805	1962.24	2108.82	699.41	1281.83	1444.47	2083.63	1425.17	1202.02	838.835	2258.3	1058.76	1026.79	943.169	589.178	795.353	1581.32	1950.22
M285T246			0.103088	285.093	246.166	539.709	1065.74	1346.31	4869	1279.31	7348.74	2932.93	989.095	594.7	2808.58	974.852	1644.95	366.501	1963.82	557.597	444.159	3413.66	859.601	1056.4	1130.26	1187.08	2269.87	864.294	538.271	530.39	800.636	1338.45	534.066	1679.54	965.171	6100.66	2460.55	1621.82	959.418	3970.31	1141.79	860.811	1211.92	928.347	944.731	865.493	901.427	764.579	792.695
M407T43			0.103121	407.229	42.9085	219511	979984	1.49956e+06	1.25217e+06	1.74588e+06	977208	1.66193e+06	2.02351e+06	3.80127e+06	2.75961e+06	1.45489e+06	1.98348e+06	159591	1.36763e+06	2.06433e+06	157961	1.98868e+06	1.32364e+06	1.35629e+06	1.51911e+06	1.05055e+06	1.26284e+06	1.16753e+06	1.20248e+06	1.61487e+06	1.91172e+06	2.26515e+06	1.63949e+06	1.41435e+06	2.10808e+06	1.92377e+06	1.87164e+06	950165	2.62288e+06	1.24024e+06	1.92749e+06	1.56601e+06	2.1681e+06	2.27789e+06	2.20728e+06	1.03798e+06	2.19505e+06	1.95147e+06	1.26053e+06
M537T340			0.103184	536.843	339.89	161.529	0	473.997	848.773	379.679	1174.27	785.637	1041.88	728.899	980.392	501.162	730.528	0	1012.97	0	571.846	831.485	308.995	0	984.287	1331.92	492.08	1047.62	0	432.839	1067.6	1398.91	234.97	526.587	658.382	330.051	329.283	335.019	1200.28	834.079	908.009	595.597	1243.44	539.5	1007.98	702.885	1074.49	916.12	923.911
M170T53			0.103201	169.849	53.4955	3068.31	15416.4	10060.6	15127.8	1377.64	20947.8	17913.3	1096.42	2217.81	8648.57	1215.86	14751.6	1152.16	12626.9	8737.48	16112.3	17805.5	1286.73	3007.02	11349.8	1106.96	21380.9	1190.92	1114.69	17155.3	3472.33	2128.14	13676.2	10169.4	1447.61	7530.73	14244.7	17817.8	22026.8	6542.4	26284.7	3673.58	8236.87	3393.5	3762.66	926.297	10488	2010.72	8901.56
M217T40			0.103276	216.925	39.542	716.145	14946.6	3304.38	19148.6	0	24333.6	37640.1	624.833	309.363	2778.59	2600.31	4793.03	738.217	12375.8	8420.71	22932.7	17298.1	681.337	254.919	13323.7	1364.48	10885.3	2487.7	1787.3	20365.8	2865.93	806.424	24816.4	17279.2	273	3895.35	12406.6	20617.8	16360.5	371.44	19851.5	2717.5	4836.08	846.267	1402.98	734.108	5902.32	599.563	6749.98
M347T276			0.103427	346.99	275.769	1916.35	692.53	1405.45	3241.73	1766.77	4205.3	3789.33	1504.56	1932.62	2672.06	1927.08	2624.01	496.316	3991	758.12	837.938	4774.31	1023.02	2944.99	860.89	2603.74	646.47	1500.02	763.433	772.41	1275.27	964.923	731.598	1722	926.156	1558.41	5812.48	2819.37	2097.79	1580.11	1663.05	842.247	1077.55	871.762	2855.88	311.004	1233.21	1193.99	2065.44
M617T133			0.103447	617.419	133.047	1508.73	5540.34	507.573	1501.72	1994.54	5952.59	1695.1	2077.72	6101.01	1776.34	1603.87	1353.89	911.019	3512.99	4174.54	114.129	3333.88	3190.31	6251.06	2093.56	1647.38	3396.45	1373.68	187.305	738.171	514.11	3248.75	2628.9	4675.79	2842.64	3262.8	4531.37	2148.63	4124.72	505.664	5819.59	881.923	3088.95	3513.35	3264.67	3115.38	4242.19	3382.2	235.111
M169T190			0.103596	169.062	190.404	11888.8	41130.6	44565.4	97229.1	290246	114307	49523.7	29934.3	58689.1	111366	16298.5	47647.2	1874.66	53989.8	24906.6	2373.1	114181	143036	185063	19151	86543.1	94395.3	104860	11447.3	11944.1	12373	32143.6	12828	229919	21134.7	134981	494835	394636	65157.4	68333	35004.1	124964	38201.2	51512.8	75251	14426.8	39799.1	39932	25551.1
M288T251			0.103716	288.076	250.879	2242.27	4140.26	2343.13	87546.7	3723.96	74936.3	41037.4	4120.24	7336.83	11671	2997.28	20297.7	1672.64	10485.2	3375.72	957.046	21884.7	4738.16	10253.3	2657	3972.86	2131.77	2585.51	2630.95	3232.22	2057.89	2410.27	1369.14	4627.84	3991.71	46129	19149.3	3412.49	5771.42	8918.81	4178.33	1432.64	6644.02	3718.62	4886.67	3090.11	1844.53	2381.75	2375.7
M232T43			0.103756	232.029	42.516	15415.6	25801.7	4885.63	42962.5	17492.8	72743.2	132518	42665.1	40502.9	5003.28	21381.6	4997.52	7237.29	11590.1	16615	34153.9	61741.5	14204.4	23487	10670.6	45556.5	27573.7	32790.5	20432.5	12771.4	34323.7	45779.4	11016.9	16583.2	21869.6	10352.1	21490.2	5218.16	13593	16833.2	24848.8	10213.7	13611.6	19899.7	28312.1	38130.6	7465.85	30275.7	18094
M700T130			0.103965	700.498	130.238	14361.3	4483.37	5462.92	13420.9	9301.49	15124.5	18226.6	20168.8	16121.8	17439	10335.1	2695.37	9971.07	17095.7	16234.9	1164.51	13971.8	15569	22134.1	8983.05	10712.8	10547.9	9916.8	1776.89	16722.6	2024.48	15891.9	22836.6	12395.7	21838.9	17175.1	16025.5	11932	14761.6	7166.99	16659.2	7724.91	17067.3	16118.9	15746.8	26948.4	19026.3	17776.5	1681.05
M547T340			0.104125	546.825	339.536	8036.84	10361	21157.1	17210.5	18124	20225.1	21207.2	20669.8	13314.6	21813.2	14883.4	16821.8	5244.82	23023.1	5465.84	13105.4	21452.1	10137.4	4591.97	19259.3	20661.1	4987.07	20178.2	4954.33	4874.49	19872.1	24802.1	5392.32	5730.45	21117.7	12324.2	10331	5441.82	22165.3	22202.9	22924.2	10774.2	21421.4	18202.4	18761.5	20831.6	22929.8	18819.8	22020.9
M749T170			0.104145	749.004	169.701	2486.09	6903.51	5353.63	2808.21	6044.9	2137.85	2825.5	3667.08	3593.35	4164.92	3450.07	3242.03	3986.52	2227.83	3945.59	1308.8	4540.28	4304.75	10088	2024.62	2531.63	7598.29	2362.3	3772.56	7038.96	2353.97	3199.15	6356.57	6086.38	4075.51	3607.34	4004.45	9172.56	3068.95	3434.72	3911.26	6779.69	3324.72	9330.28	2135.28	6221.35	1843.34	2016.08	6855.27
M602T148			0.104641	602.348	147.51	1714.41	36195	2455.34	3377.48	15757.9	8037.61	33925.6	6114.27	16968.5	6956.71	1857.34	4070.81	973.516	10591.1	11952.6	513.883	11224.9	22686.8	17002.3	2612.58	1771.57	12773.1	2643.79	925.574	5504.82	915.422	10964.9	5963.7	9827.59	5086.18	30577.4	18578.6	15858.5	10245.9	3498.87	27072.1	4872.22	27441.9	11161	8129.38	29686.1	10124.1	8757.64	778.867
M284T42_2			0.104652	284.268	41.626	405173	328484	497846	330077	548591	72912.3	148044	542321	603919	733946	275227	472348	511183	199607	1.04886e+06	79488.6	229628	467317	284992	161442	400795	260410	462571	424039	1.22092e+06	464751	653107	882583	456530	644443	261110	353629	273972	326313	417057	185201	581107	232660	525162	290835	340361	359830	317716	405417
M865T43			0.104764	864.504	42.835	14777.6	17034.4	4380.44	2048.9	19205.2	10102	4388.47	102467	85804.4	36387.1	10527.2	11801.6	6902	7773.35	15926.7	333.383	4202.02	34264.8	41423.9	6224.76	44695.9	18665.5	16300.8	1541.62	3726.13	1209.2	38466	8393.81	6774.9	37122.7	14348.4	15504.8	5760.26	5094.75	5015.82	11065.7	4680.92	21635.4	36386.5	40546.3	34684.9	36650.4	45088.3	249.923
M745T130			0.104964	744.556	129.695	30027.7	42696	12430.3	28702.5	44650.3	28878.6	25977.3	25386.9	20276.6	28375.9	18907.5	30947.7	18282.1	41477.1	46640.4	1038.26	28084.1	35398	34101.2	23682.4	27048.3	29329.1	25386.6	3034.91	31189.4	3926.6	43407.7	56780.7	29282.2	39561.5	35466.9	33953.3	27666.4	28024.8	13715.8	23056.5	8416.94	35927.1	26194.9	34750.6	35251	29201.4	48175.8	1813.65
M363T25			0.104965	363.123	24.5985	1737.56	10700.1	9292.82	20890.1	14264.7	6335.35	5538.44	5500.51	2674.12	2859.25	7409.08	1184.9	13865.6	20777.4	12749.8	6655.19	41090.4	17306	5673.33	3140.28	11378.1	4053.23	9144.84	9572.87	8434.43	10600.1	19247.2	5888.47	13270.3	7989.93	12266.5	20442.5	12607.5	7050.14	32274.9	15819.4	24855.4	24850	19000.8	10684.6	23482.3	13403.1	12310.4	17170.6
M386T35			0.104995	386.059	35.368	6676.41	22105.6	14773.3	16934.2	13060.9	30927.3	16094.7	10896	20803.3	11519.4	14539.5	17528.2	3715.41	10408	35297.3	36257.6	19598	16268.1	10075.5	14319.7	11869.5	25749.2	16285.1	17169.1	5861.42	3525.64	6957.52	51655.4	30041.4	17708.7	12897.6	19739.9	18701.2	17993.2	5273.59	16494.7	15158.3	16342.8	21336.3	16881.7	43052.4	6126.36	25311.2	25384.5
M257T373			0.105601	257.077	372.767	1703.62	2690.8	1736.74	37240.2	2424.81	44840.4	6397.71	2580.41	4879.37	4947.68	2085.84	2859.2	1343.84	15559.8	1760.02	1135.7	24130.5	3028.69	2616.86	1848.26	3393.07	1328.65	6787.65	877.601	1531.01	2014.83	2447.97	974.756	1858.08	2626.15	18192.2	21199.4	1863.16	8028.6	6806.15	3034.19	1151.06	4108.65	2176.61	2540.29	2099.62	1944.31	1729.71	2807.59
M170T289			0.105715	170.093	288.695	814.761	826.928	777.639	7638.82	4364.9	1698.16	1644.07	691.143	994.697	1694.86	4053.6	2883.22	524.871	1450.62	464.148	491.314	3280.85	4800.18	1164	597.399	1021.12	443.33	2467.04	673.659	1008.24	504.63	1111.55	586.517	790.556	565.552	5619.52	4332.5	1763.12	966.106	740.906	409.691	945.479	2492.15	811.785	791.94	1080.04	622.099	734.222	868.102
M262T289			0.10583	261.979	289.328	4157.27	3279.45	3315.02	2436.8	2799.76	3128.77	2724.8	2712.6	3200.44	3371.72	4151.58	3643.4	2185.95	2529.74	2580.67	1858.4	2139.06	5589.93	2178.71	4200.42	2458.46	2866.14	3588.15	3380.16	3211.6	2866.81	3767.31	2647.23	2204.68	2082.83	4640.32	2795.63	3656.29	2824.3	1259.59	3242.86	1953.92	3821.4	2248.84	2088.09	3199.18	3212.45	2540.32	2026.95
M241T22			0.105836	240.933	21.677	1860.75	640.556	818.886	13057.2	5936.82	5432.46	5333.56	7193.47	7253.46	23679.8	3120.76	6113.85	825.664	26522.5	5956.5	183.338	15858.1	22328.7	721.146	2221.69	11162.3	1839.88	13271.6	121.707	1284.32	300.13	3635.96	1060.9	24236.9	8184.26	1283.64	23597.3	12444.7	9623.07	2213.54	9698.98	753.771	1817.31	5938.05	4814.82	1829.3	3206.25	3520.3	2768.55
M181T261			0.106148	181.048	260.81	11946.1	4435.21	6538.02	4363.7	16123.7	11534.3	7067.4	5581.25	5635.18	6065.25	13320	5665.88	5681.01	11540.9	3788.92	2499.1	7191.2	10687.6	24265.2	2874.85	10344	5481.78	7834.23	6811.29	3404.52	2591.4	3162.59	2712.33	11756.7	5118.18	6461.43	12085.4	15820.1	8322.43	5614.05	5764.33	2498.21	6268.37	6687.98	9865.16	3790.36	4767.71	4726.33	4447.52
M270T284			0.106257	270.11	284.275	2138.47	1503.77	1489.94	48913.6	1353.1	13030.1	1759.49	981.508	2307.87	2446.69	2053.95	2330.62	1066.85	6173.72	1205.92	848.615	23095.9	883.286	8846.78	1466.31	1627.25	1093.61	3038.11	1186.55	1027.64	1016.86	1272.54	820.053	1031.11	1402.3	45060.5	9654.13	3819.48	6191.04	1273.09	1278.98	934.728	4388.48	1152.61	1982.84	1411.91	1039.35	1079.8	953.573
M663T287			0.106329	663.338	287.34	3047.62	1759.59	415.793	56777.9	293.305	18662.4	10313.5	1407.91	2180.7	2060.3	546.228	4442.1	316.448	3139.83	401.367	14.1388	27000.2	1110.38	1669.11	938.713	479.175	439.333	522.06	401.003	340.401	448.925	301.671	443.079	4408.29	699.395	17700.4	7730.62	5089.7	2727.58	558.555	486.065	296.764	3204.5	455.175	1649.07	193.053	393.761	618.503	669.977
M112T693			0.10649	111.947	692.948	3620.35	6321	6782.02	9194	8350.02	9437.97	10797.5	8911.39	6581.02	5498.25	7836.25	4307.73	7425.75	9773.35	6181.85	10012.8	6264.14	3894.88	3527.49	8937.87	6768.21	7431.9	7114.56	6090.18	7162.13	5423.48	5681.04	5245.66	12366.4	8619.36	6577.27	11616.4	8981.84	7980.52	10244.4	4639.88	4931.64	5802.1	5509.38	7085.29	4718.47	5591.37	4863.26	4484.98
M817T129			0.106573	816.577	129.469	105557	591845	36065.2	195132	486537	381447	368284	373432	417011	340536	269158	517212	30564.7	449366	388306	2899.42	357305	552048	484213	128183	245062	398888	213019	4483.21	111342	13168.5	472222	215501	313077	448450	278803	502911	502864	449553	25364.9	393622	31540.9	539535	388630	414500	248032	466028	374585	4343.44
M495T26_2			0.106665	495.324	25.6605	7577.5	190280	6990.01	21784.2	169919	43938.2	30446.8	25917.4	29689.5	64062.6	3260.93	31534.3	1862.81	113893	109383	727.261	75639.3	190679	8262.98	28463.8	31778.5	43881.9	12569.6	7065.44	30597.4	11181.9	88689.6	72703.4	90104.7	36438.4	36169.9	73284.1	81573.8	20497.4	37772.7	122742	49036	162131	61998.5	82166.5	160704	40494.5	55130.4	8784.6
M209T24			0.106832	209.102	24.3925	8319.77	8917.52	11128.3	9631.29	15897.6	10561	10751.1	19628.5	74113	46387.8	21524.4	6174.35	23927.6	18425.2	10409.6	11587.8	15096.6	20329.7	21687.7	11956.6	13361.2	8546.13	10650.8	12596.1	15302.5	16583.9	12605.5	15510	14136.2	28166.2	17189.9	10866.9	16632.7	13677	14434.6	13454.4	6344.76	13688.1	21527.2	19846.2	15629.3	12881.8	12600.9	9423.35
M643T131			0.106913	643.435	131.371	2902.87	7208.3	809.84	2398.91	4015.08	6939.64	2636.12	3638.32	8091.52	2440.88	2753.21	3965.09	1389.42	5555.21	4211.33	283.593	7059.97	4945.72	8588.63	1313.27	2211.22	4692.76	2464.03	435.109	1053.95	637.218	5104.26	2776.15	4647.66	3814.61	4594.38	8191.71	4387.87	5903.75	960.038	10115.6	897.023	4014.43	6261.96	4876.44	4349.31	6512.26	5211.76	397.217
M881T43			0.107093	880.508	43.19	16620	15481.3	8676.31	7736.45	51211.3	8994.32	5516.74	189667	210600	86671.3	30568.9	30035.5	10118	25660.2	14023.4	803.034	15810.8	49252.1	53977.2	9231.07	111216	20717.4	45303.6	3282.38	7628.05	2376.07	71767.2	10323.9	7878.11	60345.2	25426.3	33945.7	15288.8	27511.9	11732.5	17921.1	5224.91	63690.8	82061.6	89987	52909.1	91024.3	104056	1113.26
M207T223			0.107222	206.977	222.674	937.598	2657.6	1989.91	1874.45	1030.67	1291.91	991.07	998.009	597.556	1008.16	966.761	2904.97	848.149	1493.81	4424.69	1542.69	2016.28	1008.85	2155.12	1895.63	1057.74	2592.51	1099.41	895.706	646.368	1515.14	612.489	1514.19	1372.73	991.766	1495.12	1398.48	1437.42	1124.26	871.85	1112.03	1512.41	861.5	714.194	1078.59	1187.64	1231.69	1417.87	1725.32
M334T276			0.107265	334.081	275.583	3819.01	2644.54	5244.56	35479.6	20839.1	68901.4	22103.9	4569.58	7391.24	12518.1	8828.17	10195.2	2005.07	63418.2	2621.66	501.913	31500.9	8386.86	7922.89	3726.32	14417.6	2684.79	7736.03	1648.87	3073.07	3983.31	7009.14	735.523	12531.3	3663.65	11092.8	39324.5	15552.2	17747.1	7394.6	6342.84	2079.27	6812.31	3332.4	18632.2	3017.73	5146.64	6126.68	3329.06
M189T342			0.107277	188.939	341.507	217212	402368	366825	356842	330026	372795	393941	385342	363333	295109	383703	233132	266254	386631	391334	349180	392670	331587	364797	358801	367419	361376	384621	262083	364529	390364	396035	281068	286730	364946	272359	397962	263672	411143	388137	404528	340432	386470	370525	381551	379769	372132	341457	391053
M174T38_1			0.107413	174.023	38.295	3487.18	6081.47	17037.6	8955.72	9741.26	6538.85	4373.38	8156.45	9388.14	12630.2	8186.5	5791.97	4966.07	21264.5	10676.2	25374.2	10994.4	9938.97	6033.36	22259.3	18321.6	12236.1	29981.2	18590.2	3123.43	21772.6	5859.05	5020.31	21306.6	6724.3	8027.6	17730.7	18066.8	8560.18	8808.32	10774.9	6030.91	1675.34	10708.9	19542.6	15058.3	3833.66	9437.32	15025.6
M719T87			0.107474	719.489	87.1615	185158	126543	47420.7	137780	79336.5	904612	80715.4	63005.8	163345	45850.5	88668.1	35093.6	57521.3	910670	192970	123.768	252127	53593.5	530869	9192.76	8624.36	124002	9126.36	13921	2831.1	467.332	353627	327249	76642.4	328706	495702	259170	164604	364560	43012.6	207679	1215.28	496429	302196	298234	993480	146954	336194	381.135
M69T28			0.10765	68.9996	28.194	2.81437e+06	3.17481e+06	3.92068e+06	3.21706e+06	3.29738e+06	3.39047e+06	3.41669e+06	3.60585e+06	4.14604e+06	3.62194e+06	3.68341e+06	3.23322e+06	2.78885e+06	3.89115e+06	3.99427e+06	3.33147e+06	3.60913e+06	3.34731e+06	3.64725e+06	3.54739e+06	3.37171e+06	3.64792e+06	3.54366e+06	3.07113e+06	3.23461e+06	3.49055e+06	3.84802e+06	2.88171e+06	4.06582e+06	4.05581e+06	3.32322e+06	3.35909e+06	3.71119e+06	3.76632e+06	3.37348e+06	3.55888e+06	3.63062e+06	3.50054e+06	3.59692e+06	3.63663e+06	3.71163e+06	4.32001e+06	4.19924e+06	4.08807e+06
M652T429			0.107739	652.081	429.243	541.2	921.044	1918.81	1773.95	543.046	1385.88	1915.95	607.934	918.75	974.561	859.627	584.043	18.1866	1870.89	472.816	589.437	840.627	420.923	306.7	473.802	801.205	570.31	1345.39	880.583	527.481	565.708	1298.13	468.365	1110.95	652.472	541.699	5776.59	1620.88	1082.83	722.182	681.084	615.36	447.899	658.807	1068.39	284.374	773.781	757.859	996.42
M333T414			0.108205	333.059	413.562	8479.99	7102.66	13191.2	17617.5	9000.95	25996.6	17375.4	26954.4	75380.7	32365	29783.6	41965.5	3485.47	32295.1	4284.58	4400.71	15026.6	17645.9	14606	14347.5	13584.3	8060.26	14681.8	3187.45	1689.67	4772.88	8378.58	2994.85	16714.9	15020.2	22923	43961.9	9744.15	43445.6	10012.5	34033.9	2411.75	11451.8	8610	18140.3	3390.11	9970.38	9104.41	17494.9
M120T38_2			0.108338	120.056	38.3095	3928.25	7715.39	2574.95	13097.1	4803.36	10403.4	6413.48	5373.8	5784.93	0	3835.95	3391.77	13886.2	3302.65	15647.7	32801.2	7847.53	4007.74	17280.1	9360.62	13419.2	10468.8	13227.4	10881.2	4049.35	3466.78	2647.54	3298.55	2663.79	7543.4	10222.4	9125.94	7100.15	10096.2	1695.69	6139.43	7794.65	14702.8	9824.21	9062.49	7482.47	1557.42	8953.2	11145.7
M698T28			0.108356	697.55	27.5545	1885.45	1217.8	367.657	6869.25	6573.93	3582.57	4506.64	6406.6	5298.92	959.6	3806.72	5976.18	1145.4	2367.71	6281.72	118.486	6527.64	1718.13	3659.04	2535.04	7602.85	5134.01	8757.9	294.769	296.309	386.226	3072.92	773.605	466.945	6067.63	1902.76	2831.66	3548.32	4058.67	677.147	1983.74	391.762	4918.77	5124.77	7520.5	4691.7	1149.44	9060.78	67.7605
M326T43_1			0.108687	326.019	42.778	2982.88	14128.3	1588.52	5091.76	9212.82	8362.89	3400.42	6489.66	10482.4	2958.84	10350.9	9368.04	1588.34	14666.2	41430.5	27951.4	5082.57	6497.9	8597.55	20648.1	13286.1	60254.5	16053.1	11745.7	10245.3	6242.79	6385.44	26305.6	149014	6619.66	11182.1	13958.2	5913.94	21033.7	8396.68	3530.76	8261.47	3862.35	4881.65	3242.53	6346.88	7634.13	4522.56	11853.4
M160T24			0.10902	160.027	23.529	8781.3	3474.49	991.025	3804.45	14975.5	4317.42	2201.99	9307.95	8798.43	695.021	3628.66	1174.32	20374.3	2615.14	10015.3	17200.2	5563.79	3710.19	16233.8	3901.48	12649.3	5590.85	15028	14052.7	777.034	1302.25	2021.25	682.936	581.921	7803.65	6737.61	5425.44	4497.84	3279.44	1434.24	3132.98	2662.04	8805.26	5512.89	7372.23	13793.3	587.679	6242.57	3174.04
M507T340			0.109065	506.831	339.611	14689.1	18736.9	35398.3	33783.9	24050.9	35994.1	40308.6	36366.2	24828	39464	25332.3	28965	19340.4	39741.3	10387	25025.4	37722.8	18645	7292.42	34290.9	37666.5	20482.8	36600.8	8403.37	7592.47	38106.8	41075.2	8825.61	9132	36924.7	29399.5	18861.7	8547.59	39094.6	39640.6	39576.7	19941.6	38336.2	32562.7	34191.1	36632.3	40541.7	35108.8	38034
M563T40			0.109115	563.181	40.166	770.974	18759.3	9810.99	41654.9	10797.3	15920.9	10884.9	6550.66	20364.2	71739.7	9368.69	25825	3055.44	88265.9	20923.7	26567.3	76247.3	5281.9	2491.03	14336.6	17446.1	19086.8	13094.5	4529.94	17031.3	26048.7	18890.7	19065.6	42161.9	5311.79	16811.4	14536.9	12377.3	14539.4	64047.1	34338.9	22587.6	52510.2	39857.2	26882.2	22243.8	13531.6	17801.2	18919.8
M413T38			0.109439	413.039	38.294	1687.4	14417.8	9663.53	21415.8	5024.79	2929.6	2550.48	7398.8	10621.4	1764.56	5044.49	5624.26	1150.22	4163.55	13669.8	14311.9	8835.11	8461.25	10417.9	5242.86	1915.89	5618.81	22325.1	8615.15	2794.41	7387.81	8493.87	6268.46	3710.82	6893.64	31325.9	4347.56	5434.93	3927.06	25642	6900.88	24609.3	32057.4	20103.1	9553.94	14103.4	3712.92	6078.71	4999.66
M257T159			0.10944	257.096	158.903	3871.55	2865.37	657432	131861	148390	171688	190221	55105.3	218002	17519.6	40593.8	52085.6	1299.52	445370	3828.61	27946.6	91357.1	3531.39	92638	27651.8	134198	4753.66	62785.6	2631.23	972.359	40514.1	82091.4	1936.26	15348.3	30762.8	19683.6	12302.9	3979.52	329475	145605	19530.9	2580.81	4903.45	19162	444055	16591.5	70032.5	125770	255517
M540T179			0.109456	540.367	178.999	455.422	443.339	250.551	7360.75	1036.06	21274	7922.07	6592.11	2771.22	9868.23	528.511	5228.77	99.122	15469.8	715.113	164.296	18932.8	2248.84	3294.54	18624.5	6179.64	1332.94	2990.02	129.866	1098.85	1074.62	4962.59	807.702	3047.27	2871.14	6583.32	3031.78	2171.25	16276.2	815.445	32546.4	3102.33	18449.2	1885.65	11322.1	6678.82	6676.78	5940.28	216.457
M713T310_1			0.109711	712.848	309.567	1668.96	3874.99	1332.98	4572.43	1900.54	8245.49	9894.45	3604.5	3008.93	2653.82	3546.09	10137.5	1555.15	10778.5	627.847	672.681	9171.44	4148.67	6042.62	1377.74	3052.32	840.849	2436.34	884.51	1072.4	976.864	1195.67	1552.71	6756.51	1001.27	2876.57	12287.7	15740.1	10144.1	667.865	3472.39	804.562	4671.29	1842.34	5881.14	925.89	3238.05	2560.7	2601.69
M63T35			0.109857	62.9855	35.4975	19496.7	16976.6	25948.3	12976	17384.2	22390.1	18822.9	11700.1	17537.6	10762.3	28897.5	19871.2	23145.5	14531.6	19029.6	18159.8	11044.3	12733.7	26587.1	24316.5	12880.6	19781.5	17500.6	28940.7	16944.6	19496.5	15612.1	16827.5	11520	23609.2	23034	16272.7	14953	14724.2	20770.4	20647.3	21908.8	18912.6	19199.4	28713	27220.8	16045.4	23112.6	23570.5
M199T84			0.110186	198.974	83.794	3800.07	144741	179588	361903	76283.3	249253	162773	200530	320954	101698	410479	396466	4775.58	148933	690190	259664	488586	73730.8	10522.7	234062	112162	157023	249951	139044	51353.8	325190	285869	63010.9	61157.9	120891	41882.7	120141	156614	184888	116132	331488	147538	610364	429409	241674	663035	182354	754886	817567
M488T32			0.110692	488.237	32.266	14655	18293.4	15175.6	6934.02	10785.9	13728	11883.1	53596.9	20577.3	115558	16886.2	11642.5	3843.28	17266.6	11168.8	8842.67	13155.6	14699.3	20160.6	9415.22	10623.8	19465	8506.16	9657.1	17130.6	15467.9	18642.2	16120.8	15099.9	17662.1	13265.2	8814.53	12203.6	17087	21310.7	20653.3	21338.8	10356.1	20060.5	14822.3	14947.3	16990.3	21832.4	11052.9
M364T289			0.110795	364.172	288.695	630.907	2768.18	1535.79	20816.8	3450.51	6492.68	2516.44	1122.92	1647.94	2496.24	3975.88	5661.12	271.453	2805.71	609.524	156.202	7075.2	5208.54	587.552	463.914	2067.94	416.283	2187.54	612.234	1004.18	1006.54	2131.15	224.788	939.343	329.743	23349.3	8241.85	1469.01	746.692	1799.28	646.677	805.665	6775.02	1482.01	993.204	1792.97	558.639	1169	1132.05
M464T45_1			0.1111	464.278	44.7745	13749.6	20542.3	5898.96	9287.4	38730.8	9824.76	7831.21	307040	1.03968e+06	63414.8	57022	31734.7	1403.97	14429.7	17764.3	1426.3	30475.6	269038	51446.7	17719.9	101277	49104.8	29591.1	4496.07	9048.48	9168.29	86388.6	9381.98	10956.9	84452.2	22846.7	79990.3	47004.1	31992	4809.21	33689.8	13512.8	64158.2	172605	48121.7	187756	15923.3	86596.9	4730.23
M431T42_1			0.111539	431.138	41.7405	11528	30111.8	14223.9	41703.9	44616.1	30011.8	20580.3	9358.64	18231.1	16312	6799.85	16418.5	7019.8	50022.9	36951.4	9568.21	69468.4	43289.3	8125.91	72941.5	30134	22619.6	15321.4	11521.9	28967.4	16335.2	22249.3	20152.9	180250	21952.5	49977.7	27917.1	26066.1	15013.8	84354.9	51525.1	37753.3	43119.4	21647.5	19816.6	28651.6	23271.8	16264.3	10131
M231T374			0.111546	231.023	374.037	1610.07	992.178	2303.61	2222.12	4527.85	3107.23	2900.15	3229.18	5679.37	4510.8	2632.7	2495.72	830.823	3886.64	1248.21	1228.03	3691.42	2585	2028.66	1893.39	5071.28	350.066	3541.78	1304.17	1887.27	1792.68	1767	1173.26	1755.11	2214.53	1388.76	3127.59	2279.43	3002.17	1925.31	2244.09	1166.78	2622.47	1785.37	3600.67	2868.48	2551.72	1894.03	2126.76
M213T310			0.112022	212.957	309.558	1250.81	1535.14	16199.8	2391.73	5943.91	2205.01	4204.77	1821.54	3990.95	2907.4	7685.55	9478.32	2351.76	1861.69	2151.53	2022.75	2126.77	1166.72	3874.67	939.002	1566.21	593.533	1824.24	1368.49	1286.01	2679.7	2819.98	640.748	1582.94	4993.35	1699.28	3339.2	3024.61	4580.26	2540.53	907.942	1363.73	1606.67	1732.09	1506.88	1363.46	1813.93	1239.82	17689.6
M856T43			0.112088	855.505	43.172	67282.7	27472.6	23108.8	8370.2	136463	12031.5	8712.59	367423	313698	154796	60419	58060.2	21431.9	28812.8	24422.2	636.589	16978.9	103917	45256.1	8189.77	225608	36978.5	97329	6240.6	21052.7	4356.63	154436	14381.8	20488.2	91332.2	34506.1	51077.6	26167.2	44087.2	37881.7	33103.2	10258.6	137589	176801	191709	162424	161095	210436	1638.72
M439T45			0.112445	439.342	44.728	1956.78	5576.56	1324.55	6910.91	14608.5	3350.93	3986.47	6787.39	4385.26	27142.6	3337.75	6605	1556.1	12519.6	1159.36	885.209	12614.8	10356.6	3077.09	3969.83	7559.21	3670.71	4327.23	5742.26	12094.5	10651.6	9667.26	3006.18	15914.4	12763.1	9899.14	7459.23	11147.9	9287.7	5488.42	7085.14	17853.2	6920.34	6888.9	5007.17	11611	6074.29	3480.93	3325.52
M826T127			0.112669	825.578	126.821	7088.06	37232.2	2417.4	14573.6	20937.9	19768.4	27159.7	17742.7	20946.2	23587.8	10951.7	23231.7	2226.97	29572.1	23766.9	360.131	31779.8	24801.3	21313.3	4317.06	13215.8	14556.8	10885.2	695.272	12789.7	1237.35	25180.3	9414.15	15128.6	21690.3	19590.9	31598.2	36210.6	25760.6	8213.67	21960.4	2532.35	28415.9	19438.7	21658.6	19349.6	24951.1	19142.6	782.046
M788T43_1			0.11283	787.516	42.8215	46155.5	245694	17036.2	45633.3	41896.4	70876.2	18270.2	74221.8	56903.9	35581	34339.7	44595.1	23449.2	69463	236067	431.817	44477.4	52678.7	51760.5	30284.9	35951.3	396741	26945.4	4420.76	20487.9	2256.21	93865.5	68830.6	36587	49084.8	475140	66771.1	39620.3	30953.6	19172.9	74010.3	9187.09	50569.3	50793.4	54022	83985.1	83715.5	63376.9	787.336
M187T266			0.11301	187.109	265.931	4583.76	9793.11	1040.35	80495.7	2430.1	138188	64252.2	3158.06	9016.71	4455.14	2376.45	13254.2	6095.53	9320.88	2416.36	756.16	45890.3	3603.19	254131	6668.48	1999.83	2258.49	2593.02	2060.99	2702.93	1388.17	2074.1	1269.36	10724	2301.23	335828	28078.6	13693.9	13432.5	8771.78	4488.83	1295.08	16180.4	3332.42	5367.62	1975.17	999.872	2264.4	2309.11
M187T24			0.113155	187.022	23.686	68872.8	79856	195047	328815	541748	212823	79633.3	34224.9	114685	25057.2	88849.4	10363.9	32912.7	753081	61716.3	20108.5	656900	480395	97157.2	61910.6	783681	170641	33966.7	167277	62782.8	55684.3	347571	212604	276038	292501	426911	497353	158392	33488.6	1.17096e+06	47435.4	949793	594336	357303	111083	2.71601e+06	255867	617005	1.40512e+06
M509T148			0.113183	509.288	147.879	5186.78	41249.1	1016.34	20298.9	6427.44	122853	28998.1	35866.2	97455.3	57169	20868.6	77488.6	1109.36	207726	61699.2	309.574	88525.2	20995.6	224669	23792.9	1508.51	91488.8	1644.19	1009.06	2166.57	898.026	62252.1	13521.8	13031.4	22555.1	202894	73208.9	88052	158981	20366.3	73464.7	1683.36	94193.1	20305.6	36117.2	96828.8	30375.8	24435.6	780.922
M357T233			0.113297	357.061	232.566	6646.37	7324.69	12491.6	5330.43	27129.1	8242.65	5523.73	7308.76	21894.6	7620.26	16329.6	7937.68	2069.4	7171	3930.98	9269.05	7058.79	28695.6	17609	6957.91	5258.17	1934.92	4124.02	3700.29	1834.11	4123.04	20596.9	3776.82	1472.23	15765.5	11050	1814.15	3046.53	3800.72	13101.5	5740.66	9136.3	7248.95	18106.8	11836.9	14177.9	10341.6	9924.14	22671.4
M226T40			0.113352	225.99	39.837	6325.55	30270.1	81591.4	15069.7	69779.9	19323.3	9684.28	51866.2	7932.06	61137.6	58371.7	76290.2	6355.53	14290.2	59373.8	27064.5	99804.8	35726.5	9507.88	12280.7	3870.75	11915.3	108734	63403.2	8900.84	37138.1	58541.1	16332.7	9706.64	2501.8	11143.1	22788.6	28314.1	13505.9	15919.9	28539.9	34662.9	35556.5	70868.1	37269.1	108459	35695	105588	93411.8
M243T170			0.113353	243.171	169.685	5974.51	12214.6	1650.04	226809	2901.6	531535	366975	9174.23	14699.9	13064.7	1193.75	13581.6	7237.59	41828.8	1136.14	841.633	119403	18061.1	162531	42352.2	8445.69	1464.71	11516.4	1090.29	4196.64	3583.12	3439.85	696.665	21773.9	3256.91	211443	53604	50255.4	47031.4	66813	13424.3	1642.64	68098.3	10449.6	28675	2657.32	5593.2	11176.8	2061.8
M197T310			0.113368	196.926	309.558	4517.83	4133.35	43531.3	8617.3	19631.1	8243.11	15197.5	6666.45	12769.4	10572.1	26025.1	29401.6	8619.19	7167.05	1500.85	7097.13	7729.17	4141.02	13938.4	2914.16	5962.97	3170.71	5759.47	4828.85	5177.53	8534.04	10527.1	2091.3	4477.96	17744.3	6590.75	12784.5	10021.8	15355	9130.42	2660.42	6010.16	6275.94	6109.6	4930.65	3443.14	5636.79	3121.51	49200
M442T250_1			0.113596	442.231	250.443	1337.39	984.433	493.882	9040.51	726.231	12609.6	13383	1191.66	1666.39	995.651	552.611	7409.18	494.263	7781.75	658.023	332.128	16277.7	1381.93	12186.5	2838.51	822.674	645.988	1182.29	392.988	430.515	446.91	495.875	427.087	5087.36	628.732	32120.6	16290	4469.52	2892.83	876.935	908.676	450.228	2690.56	1018.2	3376.93	582.477	643.807	828.007	474.658
M412T276			0.113596	411.983	276.146	3347.06	637.18	3089.65	6606.03	3256.21	8187.19	7028.58	2482.13	3713.25	4962.75	3468.75	4965.61	751.951	6924.83	346.768	392.15	7866.34	1817.09	5177.9	1382.72	5151.09	709.332	2922.46	918.235	977.031	1493.6	1808.38	304.252	2944.05	1102.58	2227.19	8737.19	5140.77	4266.67	2715.1	2989.99	373.056	1469.22	1251.02	5100.59	445.194	2185.76	2157.91	3562.65
M839T127			0.113696	838.561	126.918	6385.94	48072.2	2612.73	13298.1	42635.2	48926.3	20589.7	16974.3	45932.4	16183	10790	20973.4	2535.22	25712	13926.1	303.515	33063.4	52202	55936.1	2873.73	18845.5	20762.6	12225.5	271.807	6129.31	1167.19	39719.9	6417.33	16599.5	34684.6	19541.5	57040.3	39729.6	33404	4809.82	73018.7	1614.34	31248.9	36679.7	45014.7	17442.1	46555	32818.2	673.079
M293T325			0.113838	293.114	324.628	1216.43	6260.3	1683.93	126861	4231.05	100411	35768.5	1875.53	8009.23	4212.35	1369.39	3772.14	1083.83	10736.7	2544	522.225	23345.8	3403.39	12120.8	2577.62	2210.6	1203.2	2724.11	1545.36	1293.54	1942.44	3563.39	1174.11	6355.54	3342.56	87583.7	12654.4	2329.27	7418.85	30287.8	1636.63	1175.04	5528.06	4348.96	3160.75	1376.6	1737.93	2036.26	4109.7
M199T310			0.114246	198.905	309.558	4917.83	4244.54	32060.5	8148.83	18679.3	7863.15	13879.1	7297.49	12326.5	10000.6	21799.3	24698.4	8849.71	6385.99	1383.06	7196.5	7212.08	4576.79	13062.9	3431.86	6385.78	2982.85	6296.76	5025.55	4965.59	8287.6	10276.7	2221.22	4510.08	16378.7	6512.92	12050.7	10549.7	14675.2	8724.15	2903.79	5796.03	6438.06	6295.72	5159.49	3083.74	5694.46	3546.87	36063.1
M112T24			0.11444	111.953	23.649	21615.8	13182.5	10707.1	16268.9	40474.8	10464.1	16926.9	24538.2	24730.5	13005.7	25347.5	7174.59	11587	20453.3	13664.4	6570.62	17017.1	5153.32	23554.7	8860.43	39536.8	5979.36	4332.08	37762.5	11738.5	17773	26749.7	7877.2	12736.7	24773.8	14225.8	21358.8	11717.4	10222.9	20302.6	7847.05	30896.9	12196.9	29703.6	16735.7	53974.7	17644.6	20655.8	16703.8
M313T158			0.114456	312.908	158.396	11146.5	15986.2	17717.7	10895.6	10535.8	10460.4	13616.6	15172	10490	14181.3	11351.2	11615.6	26318.8	9154.15	14730.1	7214.6	11343.8	10608.5	10738.7	10539.7	9806.4	10760.4	12752.7	18489.6	20205.4	18910.5	13952.6	17388.2	11966.2	10504.3	8350.55	11870.2	16325.6	14009.4	13928.1	11113.4	18311.1	9323.11	15250.4	11084.4	17392.9	13653.9	12451.2	18415.6
M590T358			0.11458	590.298	358.105	470.984	918.225	424.692	69472	266.541	34722.3	28678.9	1172.19	2968.27	1940.97	842.597	7725.39	178.095	5529.69	360.103	121.868	25648.1	392.758	854.668	857.93	757.2	224.294	482.882	250.732	235.141	339.787	470.113	510.384	4596.26	650.509	6249.53	15155.5	6208.71	2350.39	894.908	671.892	282.179	773.642	521.865	2241.18	170.027	649.44	871.406	1081.11
M377T154			0.114794	377.258	153.523	421.932	940.785	1105.6	1243.19	761.936	1271.08	734.854	598.603	1309.27	3997.8	715.721	697.147	807.332	2795.22	338.347	1795.32	2436.77	1499.84	1148.43	495.168	637.63	529.135	806.855	1780.27	1003.21	643.711	1839.06	834.433	1835.4	1209.31	1059.03	797.309	1974.64	835.725	1104.91	1067.78	1505.04	922.087	1469.05	4166.91	1948.6	1094.49	1137.81	864.941
M159T310_1			0.114835	158.97	309.639	6105.25	5727.86	45714.5	9509.1	21339.1	8605.6	14877.5	8350.9	13977.8	11801.3	26230.6	30652.8	11012.1	7381.3	2812.75	9080.75	8753.43	5186.24	15348.9	4773.23	7188.37	5196.87	7784.16	6645.14	7766.6	10439.3	11975.4	3804.76	6603.52	19358.2	6844.37	14474.7	11244.4	16062.8	10027.7	4256.35	7450.22	7724.87	7760.99	6469.76	4933.25	7515.84	4728.69	54304.7
M260T24			0.114883	260.039	24.4405	16858.5	28954.8	14350.8	10900.4	18280	21169.3	8638.49	45473.2	57931.5	8672.77	249873	8583.36	11086.5	27133.3	11128.6	104533	28962.2	43442.7	35197.7	25922.4	11356.7	35645.9	164817	18180.1	5230.38	10910	9869.46	9966.17	17775.5	34077.4	2676.43	29428.8	9803.08	17929.1	16647.2	10410.5	18955.4	40546.1	40006.3	30300	37759.4	7388.05	42953.3	15117.3
M429T196			0.115202	429.271	195.519	1073.72	1908.18	141.482	27174.7	224.554	22282.9	26807.1	2401.26	4439.27	1838.82	233.186	8680.86	745.442	4975.69	1145.22	36.9875	17855.9	426.563	11963.1	17949.8	584.197	2250.81	1064.77	368.656	95.3671	198.001	353.293	188.765	14536.2	203.036	163358	25568.2	12388.9	5729.44	8588.48	2438.39	894.651	2345.23	1453.4	3921.12	194.608	635.226	1313.81	240.943
M292T37			0.115983	292.007	36.858	12097.8	20229.4	8860.24	3134.86	24238.8	14953.9	5310.02	22614.3	70257.8	6431.14	13248.9	12904.1	5417.29	2850.74	20314.2	53617.5	16254.6	25099.9	30690.7	14331.4	30196.6	20765.2	11012.9	35706.1	4439.16	9220.01	6567.05	7924.25	9096.06	3439.8	17438.8	19423.4	20072.2	13775	10443.5	11342.5	20489	21841.7	34552.4	20399.7	20173	11072.5	27965.9	14147.6
M845T46			0.116185	844.606	45.949	30499.4	35590.6	10294	29067.4	46096.8	21968.3	46118.9	30358.8	30893.4	41696.2	28987.5	55024.7	15053.2	44005.9	29301.2	1429.13	24637.9	38835	42608.1	25455.8	28730.5	28865.9	38935.9	3061.5	27247.1	6541.77	42071	43713.3	32498.4	51320.4	22405.3	48596	47453.2	32233.2	24853.5	27665.6	12302.3	40146	23677.9	40930.4	24382.9	39073.5	35479.9	5382.42
M703T44			0.116324	703.456	44.143	6472.39	15529.4	4977.15	6772.22	7908.35	13896	5477.56	16445	15967.1	3805.19	7365	2811.91	7701.56	6740.79	29365.6	346.551	4988.33	13275.2	23973.1	14360.3	3723.19	24229.3	6515.95	3983.77	3829.97	1957.85	16566.6	12039.2	15280.3	14996.4	23014.1	9513.06	6693.94	6295.45	4195.82	10846.6	5601.37	17012.2	16570.3	13065.6	31588	14268.1	10047.8	1689.33
M239T36			0.116408	239.086	36.038	300801	2.49984e+06	2.81662e+06	1.37404e+06	636391	325548	450299	1.19184e+06	514485	37609.2	185103	27829.3	126656	707177	692586	139007	1.319e+06	556830	68456.5	67609	1.40191e+06	297561	1.9207e+06	227186	4.44391e+06	1.30152e+06	4.99389e+06	266208	2.35428e+06	2.25152e+06	3.73866e+06	353207	690143	474550	1.00366e+06	1.18536e+06	1.25653e+06	1.7655e+06	666028	585175	1.20287e+06	357481	513872	1.94537e+06
M743T43_2			0.116431	743.49	42.617	36601.4	585511	265332	238969	235247	1.48404e+06	140297	405686	637600	153822	491578	408945	54110.4	837493	332858	2053.64	508361	210266	702323	89751.2	108763	449185	132859	10402.9	16158.1	10901.8	1.05852e+06	78893.7	172219	625966	412109	1.11626e+06	681268	822813	65445	390363	22029.9	280557	236174	439179	394654	494115	330711	6304.56
M243T134			0.116724	243	133.532	2034.95	28476.8	22218.3	79787.6	39130	55216.7	12748.2	19943.9	46487.8	28859.2	30291.8	41042.2	2475.1	43897.6	56317.8	17874.4	45477.9	22438.1	2619.13	30582.4	170118	63811.7	94249.7	25491.1	10174.6	30632.3	46483.8	22639	29136	33562.5	42072.2	25295.4	21645.7	17768.7	62153.9	17245.1	93399.5	37504.5	68551.2	72735	36325.7	14073.8	37290.9	17182.3
M244T264			0.116787	244.13	263.918	2330.78	2209.72	2541.65	58620.2	3293.3	104076	40490.1	2286.11	5066.53	3172.79	4901.74	9105.45	894.2	8186.3	1675.46	1747.82	28067.6	2401.83	43750.5	4503.38	3296.19	2372.75	2229.81	1431.63	1518.1	1547.53	3176.88	871.371	11115.3	2824.98	74353.5	24036.6	8125.07	10801.9	8173.05	2377.16	1681.78	12035.8	2249.14	3537.01	1133.77	983.98	1579.08	2669.71
M313T341_1			0.116932	312.914	341.047	6312	5081.99	7527.92	6066.9	6229.69	6866.32	7355.14	7805.6	4943.91	6890.35	5446.01	5462.5	6019.15	7618.58	5030.35	5559.54	6853.59	4165.72	1425.45	6704.45	6823.39	4433.11	7454.9	4735.54	4759.64	7380.65	7250.34	4869.31	4858.13	7829.49	6119.84	6496	4792	8016.84	7509.66	7844.98	6039.95	7293.77	6611.66	7303.13	6671.15	7044.98	7180.78	7607.95
M977T173			0.117053	977.35	172.905	5164.6	5175.61	3936.31	1644.58	4309.08	1701.18	1876.97	2664.86	2774.69	3024.53	3858.38	3715.17	4286.9	2099.39	6496.31	1276.57	3191.66	4476.72	7477	1838.44	1596.35	6708.64	2045.38	4386.94	9638.53	1230.08	2696.38	6926.93	6031.66	2882.05	5151.63	6042.69	3445.45	2457.24	2657.22	2168.03	4084.61	1898.59	5071.75	1670.99	4064.6	1089.5	1480.5	4176.48
M240T36_1			0.117124	239.587	36.169	77856.2	510696	589473	365157	171981	90534.1	111530	640342	135496	1.59769e+06	169732	369166	31499.1	193781	169693	34987.1	327853	153511	19495.1	153783	342690	73133.8	436960	65126.5	852323	295279	875369	61919.9	631788	503763	757929	89176.4	181027	120092	240966	299092	318235	417645	165386	144448	279670	91368	122394	422823
M202T53			0.117185	201.821	52.699	668.29	1517.87	1408.77	1890.28	353.25	3081.54	2087.28	263.203	596.394	1244.21	375.944	1708.87	228.824	1848.96	1718.61	1782.38	2107.84	291.052	812.339	1547.13	189.986	2489.38	246.918	454.065	2230.53	696.714	372.589	2328.99	1313.82	462.966	1322.54	1612.59	2637.8	2627.28	844.726	2946.67	915.878	1738.23	867.939	880.371	420.05	1769.74	564.11	1167.45
M256T261			0.117393	256.059	261.14	36021.5	6031.2	4065.43	7586.68	13034.5	29460.4	13511.5	5792.93	10148.3	7997.22	18300.1	19689.1	2330.24	20829.9	7443.98	902.556	20526.9	21510.3	65786	5672.47	6731.57	20456	589.654	3777.49	4503.43	1340.64	4788.42	4004.61	20445.2	5875.17	25842.9	58016.5	19891.4	14178.7	2739.88	11213.4	3092.06	16210.9	12985.7	6663.75	4166.12	3993.52	4842.53	4382.88
M283T262			0.117423	283.078	261.642	12757.7	5446.74	7745.29	15765.5	21114.4	60115.4	29036.1	12902.1	16242.3	18701.6	25297.4	22052.9	3543.09	43359	5394.85	2291.8	41004.4	17907.9	28803	16009.1	21031.6	19067.6	10881.1	3519.66	4288.89	3362.4	11742.3	4055.68	18345.4	14291.3	20621.9	36655.7	20880.1	38109.1	5297.6	33466.5	3072.71	37869.9	18748.2	22833.1	9328.89	13641.4	11912.1	8708.58
M609T473			0.117553	609.087	472.728	681.367	1218.23	205.876	2182.22	371.672	3934.5	3534	1198.04	809.81	971.848	649.187	1096.94	40.4703	1244.22	666.252	57.1777	1636.51	666.24	908.238	457.893	1407.64	559.912	375.482	73.1738	657.878	397.461	201.412	1258.87	3265.63	524.164	1578.04	1463.91	1804.79	972.899	385.434	191.704	435.453	347.577	595.56	1033.49	269.89	791.307	1235.62	1092.9
M534T169			0.11774	533.661	169.425	3419.51	3738.29	2623.11	562.676	2870.34	789.074	1035.43	1639.85	2647.19	1907.7	1193.72	2688.38	3634.07	687.718	4515.53	539.254	1178.42	2117.52	2107.84	959.441	877.968	1419.6	1046.11	1755.98	6395.18	1036.87	1246.46	6913.95	2775.43	1656.73	3248.45	3873.12	1149.37	1394.63	1211.05	1420.56	1533.65	1651.1	1632.61	587.763	2615.9	933.151	913.957	2592.9
M443T288			0.117882	443.25	288.214	1527.82	1662.57	759.2	14213.8	668.32	17677.3	25609.3	3379.54	4162.19	1892.81	1031.35	14121.1	498.746	3573.08	691.401	332.646	23493.9	1181.96	9364.12	1514.92	573.058	526.891	515.418	562.192	469.57	371.65	882.676	513.962	6423.34	774.293	42377.2	27542.4	13844.6	4458.92	1032.62	4390.49	550.75	3373.59	1591.57	2118.6	515.247	740.018	1229.68	1398.12
M173T295			0.118619	173.057	294.612	12744	13849.4	64161.1	20720.8	43109.5	8072.19	8759.79	48869.5	39933.6	8926.64	241168	23951.8	3069.16	20495	27942.5	2575.16	9127.94	47030.2	5956.44	2841.71	13815.9	3601.83	74527.3	39507.1	6692.37	42182.7	55831.7	1372.23	3531.12	45787.6	11113.9	23510	10544.2	6466.85	48282.3	3834.71	32530.3	3390.04	41242	7206.5	71287.3	8115.74	37362.2	42144.3
M242T711			0.118759	242.103	710.681	889.15	1037.48	1337.7	1032.49	1082.8	1095.36	1291.27	1616.11	1180.64	1148.84	393.02	1262.64	1079.82	1106.22	2429.03	194.331	995.502	947.205	975.733	970.648	993.466	654.684	1026.43	1829.25	2113.97	1182.36	1787.54	968.704	339.083	1080.99	1237.08	1094.77	170.595	1099.53	1209.17	1030.17	937.945	840.549	1120.94	1665.88	1072.75	2892.43	1030.95	1079.01
M344T338			0.119123	343.949	338.262	6375.23	7181.02	4522.55	699.198	2789.71	954.467	1366.68	1193.15	3195.06	1800.47	2520.61	3416.18	7018.34	803.148	7971.16	1884.11	2415.62	5493.66	2015.14	523.28	2882.96	5189.92	1528.32	6806.18	5310.45	2893.39	3829.02	7326.83	6231.75	1976.16	4048.77	3575.74	6573.89	918.869	3680.11	3326.41	3511.05	1003.34	4618.51	541.703	2693.54	3133.2	1089.09	4349.82
M421T44			0.119306	421.331	44.423	2229.02	20904	4101.12	9233.78	18740.9	3868.59	4346.02	16698.8	10153	49909.2	9085.23	20850.8	1190.41	10395.2	9490.2	1896.37	13983.9	13936.5	14687.3	7151.72	7163.51	33260.4	4863.94	5731.77	15207.1	10238	12752	6269.03	19271.2	13870.6	7761.61	8893.76	16506.9	11311.1	12708.9	10633.6	24037.7	9115.85	34317.2	3177.41	11403	7098.49	17268.2	3240.18
M743T309_1			0.11932	742.861	309.463	540.676	777.133	415.664	1230.18	432.926	2514.23	2289.16	861.341	920.417	704.886	805.479	2861.55	364.268	948.732	157.141	7.93452	2574.29	915.031	1439.24	340.431	776.825	205.265	673.164	320.553	272.855	320.924	228.64	520.065	1750.76	208.45	875.577	112.265	3752.85	2439.73	196.183	1046.75	124.672	480.052	420.152	867.233	156.707	895.736	705.643	665.829
M287T42_1			0.119537	286.622	42.241	3783.12	16187.4	3956.85	14230.7	15100.2	2788.77	3484	9624.97	4662.2	31708	5417.89	23937.1	3097.63	16078.4	7314	469.915	21888.8	11306.7	1298.24	1399.89	3733.88	3937.19	4052.46	3874.6	61529.3	14183.6	70875.1	7039.61	10640.5	17898.4	6093.53	5193.7	2855.08	5559.26	16620.3	11364.8	33138.3	9946.95	12624.7	7837.19	21287.7	8423.06	11331.8	3948.21
M183T310			0.119546	182.931	309.924	2322.22	1611.77	2372.79	1371.12	2578.89	1578.13	1515.19	1697.09	2327.37	1917.25	2199.7	2047.99	2032.43	1626.59	1607.52	1575.61	1992.56	1728.73	2780.48	1295.7	1429.37	1490.3	1785.65	2115.81	2033.77	1611.48	880.464	2005.35	2113.5	1919.18	1662.74	1592.59	2500.04	2137.47	1805.64	1327.97	1960.72	1621.29	1679.85	1548.16	1146.41	1415.53	989.968	2051.58
M311T29			0.119872	310.76	28.764	1304.35	13296.2	5349.21	20130.8	0	14078.6	13705.5	932.132	708.126	3355.76	121.124	6996.97	196.198	16734.6	25766	10016	21687.9	69.1597	6412.38	18781.1	0	15908	510.818	222.671	5004.83	566.508	0	3645.92	801.316	116.373	19295.4	18983.2	23220.8	13585	1098.74	11412.1	8694.31	20912.2	5467.65	8482.97	702.119	2939.79	7334.89	11827.1
M713T310_2			0.119887	713.349	309.717	1299.32	2679.21	1041.2	4488.88	1413.9	6392.97	7810.75	2721.75	2847.17	2377.63	2753.06	7747.18	1351.78	8119.35	418.192	182.634	7381.02	2751.51	4512.81	1129.36	2377.3	508.152	1813.77	840.525	888.363	709.578	1005.65	1120.82	5047.24	799.101	3295.22	10441	11349.6	7463.84	843.112	2842.22	426.684	3328.9	1514.75	4492.23	444.637	2104.9	1881.47	2178.78
M217T180			0.119936	217.065	179.993	724.88	1348.72	2729.65	10039.9	4215.86	9445.5	9404.89	2378.38	13583.7	4432.82	1240.32	7165.81	530.592	3237.97	1508.2	464.805	26688.8	1778.25	3162.68	1392.27	1017.7	1606.04	1702.54	566.958	882.321	924.394	2126.01	858.65	5554.53	2184.19	50231.5	8936.54	3903.89	13453.2	3101.97	7628.04	1448.77	11324.9	3378.25	4371.02	1699.97	1461.14	2127.37	2966.22
M163T342			0.12005	162.959	341.632	11741.4	20145.2	19075.7	17192.2	17349.9	20224.8	19079.1	18431.3	18150.2	18131.1	19798.8	11511.2	12611.3	18774.4	14086.8	16858.3	21266.6	15855.2	18948.6	17925.1	18861.8	18148.7	18356.4	12912.8	13242.1	18736.5	19494.9	13407.4	19533.6	18240.6	18845.1	13112.8	18539.4	19625.6	17853.8	19978.2	16278.5	20287.5	18600.8	18723.4	14743.6	17874.5	17412.3	18612.8
M111T295			0.120126	111.056	294.852	449.277	552.416	2652.89	1318.2	2080.39	552.288	417.278	2465.85	1975.98	481.586	8646.13	1056.9	335.429	531.871	2192.28	264.965	454.618	1811.97	472.366	330.063	679.109	336.461	3150.88	1858.46	593.19	1941.56	2443.99	241.945	336.689	2005.76	634.255	1130.73	607.522	494.234	1623.41	370.059	1750.18	273.724	1889.66	496.406	3059.55	418.295	2064.81	1979.58
M414T276			0.120187	413.98	275.584	572.422	277.943	631.831	1206.81	474.722	1397.75	1222.25	552.456	679.667	840.692	633.733	928.109	257.574	1187.02	222.639	156.967	1528.64	455.253	830.08	432.008	1091.62	237.92	616.46	310.846	304.351	509.172	492.827	183.081	647.331	440.516	503.24	1620.22	826.018	872.398	552.372	577.846	247.522	341.357	345.965	856.7	186.159	459.383	473.924	592.319
M417T145			0.120581	417.026	145.032	947.284	1628.62	4409.1	2790.1	6257.63	2986.02	3061.2	6981.67	4185.22	10383.2	3323.22	5790.14	884.636	4528.94	4856.65	1937.63	6440.76	2460.36	4102.8	2033.79	10968.8	1395.38	10624.7	3171.26	4607.75	7238.63	9348.91	2261.99	6028.02	8008.11	4647.36	7072.43	6382.13	3008.01	2528.55	5110.2	2107.45	4103.68	5422.88	6403.97	6899.6	9999.28	6242.98	3553.2
M215T304			0.120631	215.067	303.608	1300.91	2144.22	1513.39	12643.7	1356.08	11496	4129.78	1272.37	2535.21	2168.37	1321.03	2242.64	1075.35	3933.42	1084.89	709.98	9913.89	1725.03	3214.31	1193.11	1345.89	869.918	3393.56	1634.89	1124.49	1158.36	1726.99	627.311	1293.28	1317.14	19857.5	8393.64	1411.63	5620.09	3559.01	1554.24	996.308	2532.2	1525.86	1580.75	1308.39	1044.1	1046.82	1587.74
M169T44			0.120851	169.123	44.178	10828.6	16401.1	24767.2	14977.5	21811.7	6746.59	12711.8	21670.3	39836.5	26276.3	14064.5	24786	9011.31	13766.6	21528.3	3720.96	21077.3	29351.8	12351.3	15689.5	56634.2	33973.8	32645.5	19998.6	15397.4	40436.8	16635.2	34106	42520.1	21707.8	20819.5	24751.5	8153.87	10780.7	33783.4	27527.2	26909.9	19209.3	15644.8	19466.8	16118.2	24768.2	17932.8	36484.5
M147T372			0.121043	147.03	372.132	5151.43	3952.14	6503.85	11888.2	10858.7	9180.35	75800.7	6126.17	14598	11798.5	6796.25	7060.07	2920.66	18685.6	2443.04	4017.55	18527.4	4677.48	3977.98	3714.19	8152.95	2339.09	6439.99	1884	3456.08	5918.84	6576.89	2167.24	5170.15	5711.92	5415.29	13494.7	6250.1	8968.25	16337.7	6257.17	3652.22	3257.74	3864.43	6634.52	3525.36	5397.53	4837.35	13324.7
M287T285			0.121199	287.172	285.45	822.193	3536.09	895.892	22698.2	646.951	106413	42351.8	1275.22	3820.73	2615.93	522.76	3187.34	649.141	7424.51	722.672	257.184	19073.2	3288.72	8504.64	1349.71	1378.11	605.691	1221.57	618.994	699.335	1240.34	768.481	604.924	4577.22	708.861	180208	6640.3	8347.34	6378.67	830.582	868.395	616.633	13798.2	1696.72	1643.27	518.521	622.864	736.369	2141.85
M172T53			0.121243	171.847	53.244	1145.72	4949.52	3076.77	5038.25	383.985	6929.7	5742.55	265.038	895.547	2973.33	231.398	4934.73	238.972	3962.79	2666.06	4828.09	5908.31	223.647	933.426	3701.59	252.145	7027.11	488.001	359.855	5887.13	1354	551.638	4422.4	3640.09	504.874	2389	4484.49	5565.14	7371.73	2511.49	9314.83	1544.55	2657.01	1210.25	1390.48	532.033	3447.38	669.375	2908.21
M155T213_1			0.121461	155.01	212.784	1545.84	1487.48	2031.49	7924.86	3111.6	11994.1	9411.15	1656.66	3318.57	1892.27	1190.22	3966.04	2636.33	5657.69	2608.17	2981.97	7097.64	1542.11	2903.17	9442.06	2078.92	4990.55	3690.05	856.56	2225.04	2560.92	8019.04	3271.66	775.372	5732.3	1059.1	2643.46	1704.91	1407.93	2298	1312.54	1560.48	866.973	942.48	4091.81	1785.39	1231.15	2118.86	1478.1
M599T221			0.121966	599.32	220.62	4513.02	21551.9	1724.8	16778.1	12223.7	44371.8	46725.6	55509.7	401663	176876	5741.38	14816.6	2405.15	54173.4	47337.8	865.049	35868.7	39198.4	25998.6	103877	13287.5	147241	13116.9	1134.16	4868.94	1986.39	15380.7	16161.8	51957.8	10433.9	63190.2	62348.8	19875.7	142522	4866.57	26410.9	4342.88	60729.3	31104.7	34232.1	10560	24479.4	19912.1	1221.29
M330T158			0.122281	329.922	158.159	3885.84	3195.6	5619.11	3540.49	3048.79	3165.27	4195.65	3850.02	2884.26	4506.25	3864.2	3619.08	6464.15	2996.89	4228.49	4788.15	3513.7	2297.18	3737.05	3399.54	3216.95	3635.82	4020.19	5424.54	5934.55	6104.99	4101.11	5129.13	3850.4	3120.98	2420.23	3483.34	4054.15	2940.41	4592.25	3593.58	5450.83	2895.05	4434.42	3201.01	5094.7	4393.76	3461.09	6068.07
M163T310			0.122357	162.947	309.603	770.917	779.714	4945.79	1477.89	2544.73	1198.2	1849.22	849.495	1621.88	1259.94	3019.68	3230.36	1374.28	964.81	455.6	1049.03	1202.06	618.054	1592.19	711.529	1072.16	742.424	945.044	759.98	1110.62	1273.51	1461.73	609.249	910.795	2242.71	833.26	1751.63	1262.41	1733.43	1405.2	730.72	775.506	1074.38	1072.9	836.503	773.753	894.444	682.112	5350.7
M565T422			0.122359	565.049	421.661	1009.47	631.057	2133.08	10135.6	520.29	4246.94	3471.9	829.766	2164.27	1397.08	1005.94	1395.15	176.386	4454.55	433.519	1119.91	5971.74	1067.31	710.788	693.896	2521.2	498.168	1567.83	533.901	416.25	751.492	965.995	822.132	4715.43	1000.77	745.351	9546.95	2057.13	1955.43	966.45	1371.44	671.658	755.921	756.485	1477.75	435.105	867.37	877.537	2028.67
M180T281			0.122563	180.066	280.938	18575.1	87055.8	32743.4	501062	26270.7	506635	169652	18121.2	53889.2	44827.8	778.182	62371.1	6331.63	155353	31791.1	7135.56	160899	35160.3	46140.5	13551.1	13157.1	8692.3	12988	13569.1	29209.4	52023.6	26109	17095.9	37448.1	17179.1	1.22624e+06	144680	38751.1	30876.6	133295	9211.32	29981.8	77652.8	22482.3	23094.8	14134.2	17123.1	17560.4	35442.6
M699T370			0.122701	699.405	370.007	1739.2	2082.97	742.436	20548	347.007	8372.08	8652.61	1699.32	2073.88	2478.03	571.453	6911.71	425.762	6681.59	810.194	231.08	14264.3	990.234	1561.58	1374.82	611.875	461.423	582.646	589.354	423.756	439.911	534.73	454.914	2374.63	919.919	16676.9	14129.6	4184.72	3037.25	1340.8	1065.32	397.007	1938.68	644.135	2539.24	585.603	712.061	1125.83	1271.17
M223T141			0.122803	222.915	140.882	3663.56	704.469	4211.95	1366.62	882.993	1098.94	1311.72	2426.26	854.803	1661.57	2815.46	1394.65	7790.03	1122.81	710.304	7387.44	1160.72	769.716	1184.83	1073.06	2163.69	712.165	1209.48	5163.46	2950.35	7698.76	1037.69	2480.35	869.264	1572.05	529.259	1233.6	1656.35	1386.46	2212.01	1398.39	2676.61	1233.56	1463.19	1198.7	1653.5	1894.76	1041.98	7530.15
M213T354			0.122919	213.088	354.259	1090.23	2262.79	679.258	42396.1	687.97	45476.3	23176.2	1997.35	5350.16	3380.42	995.486	6398.47	736.142	4920.46	1166.89	879.883	14537.2	1074.52	4209.62	1537.45	919.023	940.862	1864.3	1081.69	778.372	993.93	1288.88	999.41	1613.91	2069.21	24792.6	14786.2	1244.89	4754.38	1514.97	963.245	1040.42	3366.98	800.404	1593.72	1131.47	1228.26	892.279	3631.09
M524T215			0.122982	524.299	214.799	2870.71	7463.47	1894.12	5779.84	7218.41	16990.3	29063.4	9705.9	70005.2	44677.4	2634.34	9108.36	1070.87	28394.1	16714	477.038	22127.6	18501.8	18851.8	45346.6	5360.11	32058.8	5657.58	1188.4	5884.06	724.896	5297.21	8576.3	17248.6	5224.96	25524.3	30105.4	15501.9	52005.8	2814.08	11812.8	3802.15	30675.5	7018.16	15489	5083.04	7244.75	7570.45	1019.36
M349T24_2			0.12299	349.142	23.605	12850.6	13252.6	6242.76	11959.7	10237.3	2804.23	15003	17131.3	2027.38	10153.5	54760.8	11616.7	24722.8	9300.48	47876.1	7458.48	13878.6	7901.92	7488.77	4979	5575.14	9909.04	6030.71	52191.8	29690.4	11587.3	11840.2	94490.8	21764.2	5440.75	12251.2	5838.64	19889.8	25808.3	21812	16244.6	25251.8	94144.8	23275.9	14121	5512.29	3290.38	23863.5	5686.13
M311T48			0.123195	310.972	47.518	5888.61	3806.8	42900.4	26651.4	39096.3	18976.2	14807.3	22056.9	33889.1	53537.1	47302.5	41947.9	5923.62	21361.6	3648.83	25098.7	19756	25819.9	16636.5	20847.6	74756	5823.91	68627.1	31790.4	13792.3	49285.2	34582.6	12596.6	8663.32	40403.6	41620.1	12434.4	1743.64	16038	46037.6	22545.1	24111.9	36637.3	34936.2	33215	27904.9	52040.7	27764	35078
M351T310			0.123223	350.869	309.538	2194.77	4333.68	50408.4	5172.29	15703.4	5123.04	10080.6	4262.61	8465.3	6308.74	22304.3	26781.1	5650.62	4271.58	1413.64	4777.65	4943.35	2729.39	9646.2	3487.02	4001.39	2759.05	3639.01	3385.89	3863.13	5655.73	6805.47	1745.69	4989.68	13150.6	4092.68	8119.29	6758.16	10970.6	5876.39	2336.59	4223.48	4539.62	4053.96	3490.08	2558.01	3808.96	2275.38	60825.3
M192T156			0.123657	192.067	156.162	8395.5	5255.04	23637.6	195683	48797.9	41879.7	30109.4	127545	139145	12714.2	85427.8	54085.8	1844.17	26618.1	14400.6	1554.64	57291.7	92403.7	4007.19	3093.48	71742	6343.66	84194.1	13336.5	6423.31	43171.1	46837.7	2917.64	7339.61	44706.7	29187.4	83000.3	8844.5	6921.15	256551	11021.2	22544.5	19005.5	75867.2	16193.9	111805	14431.9	45300.7	18556.3
M215T198			0.123892	215.14	197.896	2429.43	2064.54	773.926	40374.1	981.945	93354.1	41271.5	2396.22	5450.39	3089.25	758.544	4705.05	1468.39	4769.11	1692.82	403.673	19754.9	2877.31	104759	7351.73	1511.16	521.125	2009.32	520.199	780.245	1262.2	1229.94	562.83	5816.89	1260.6	84747.3	7143.11	5087.79	7675.38	11475.9	1049.97	2061.21	12675.9	2960.8	2763.6	1062.67	626.64	1101.72	696.763
M161T310_1			0.12393	160.949	309.639	8001.17	7340.15	58814.5	13157.3	29502.1	12302.4	21467.5	11569.8	19222.8	16333.2	37251.5	40299.6	13860.8	11137.2	3601.44	12230.2	12678.6	7742.01	21285.3	5470.11	10329.3	6321.73	10740.9	9698.08	9016.85	14270.5	16288.7	5161.04	8341.21	25370.9	9367.53	19296.1	15640	23555.7	14216.8	5038.82	10394.7	10606.6	10823.8	8543.53	6365.91	9450.92	5951.47	65465.2
M587T383			0.12437	587.125	382.75	1844.91	840.506	2088.8	8735.79	9643.17	5919.12	6841	1765.65	3732.29	2122.69	10590	4818.64	1403.68	11128.5	836.113	1297.3	10979	3188.61	7092.43	1492.24	9579.85	797.655	2309.17	1227.89	697.579	830.874	1702.43	1051.97	4399.26	1177.89	2125.76	5557.46	5292.61	5514.17	2473.87	4869.17	642.656	2989.47	2652.82	7078.83	1194.17	1938.33	3193.84	3255.26
M312T213			0.12487	312.157	212.875	16335.8	1403.62	838.808	213555	732.356	40073	1033.98	1384.96	1748.34	3520.4	782.519	1418.03	3818.96	3939.56	1371.46	885.832	56804.5	5865.02	34514.5	3100.81	1502.59	5104.74	2470.65	814.069	849.911	879.792	825.579	792.452	2277.38	1109.15	81673.1	6130.16	2705.77	6378.53	825.432	1246.83	780.276	5750.59	1163.51	1450.32	5329.06	883.814	1008	931.909
M205T106			0.125089	205.029	105.731	4634.29	28978.7	11693.2	158308	40007.8	57257	22757.2	20246.4	16786.3	77644.6	20973.7	10983.4	5780.29	14931.3	27723.5	40848.7	71479.6	12061.1	13651.2	18037.5	109717	19760.2	49758.4	5595.9	5115.18	12018.7	23394.5	6461.74	10549.5	6720.95	19734.2	7626.55	16210.4	13742	13088.5	19262.9	8266.43	23318.3	18650	24890.3	19172.3	17859.3	13645.9	16886
M555T26_1			0.125238	555.076	25.7645	2955.72	13537.7	10264.9	5599.68	5743.22	2715.71	6054.71	5718.95	4379.79	16500.6	3236.46	6080.76	438.463	13626.1	8245.28	1247.95	10307	5080.45	1348.08	1866.38	16036.7	2213.99	25973.4	4605.77	766.998	1000.07	5774.5	1898.73	6925.36	3715.63	5535.88	4349.97	2096.68	832.844	16835.9	10859.9	11948.2	4904.33	11153.2	1679.65	18714.4	1770.29	7204.06	1553.46
M233T25			0.125263	233.032	25.109	30840.2	17174.5	12212.2	46856.4	97345	15005.6	64797.3	25325.4	27621.4	29905.1	12848.2	51601.3	16836.8	154435	42341.7	16517.6	40425	38413.5	14444.5	5871.09	59584.3	48251.4	48004	23239.1	14320.5	14123.6	43608.8	20477.6	76808.9	25810.2	50513.7	105925	19239.3	21933.8	224614	43342.7	66028.2	55367.1	65068.5	19249.3	24469.3	19130.3	20224.5	9458.42
M552T243			0.125271	552.269	243.483	2016.57	1692.12	358.662	112943	315.371	25714.3	63400.6	3588.93	4202.81	5150.46	620.974	13666.6	566.956	21395.9	784.801	61.6487	92761.9	517.95	8328.66	5676.36	835.586	850.986	2005.27	192.317	431.747	346.65	338.032	463.867	17873.3	594.009	66657.4	40083.3	31019.9	12939.7	813.764	2610.59	336.561	3366.53	1038.38	14340.2	280.125	864.576	4210.23	702.23
M189T295			0.125273	189.088	295.262	2874.17	4091.88	748.311	47803.4	2041.14	88412.6	53757.5	2479.88	4884.4	6227.85	1310.59	13594.4	512.397	11115.2	829.963	488.101	31331.5	4645.76	53281.6	2637.75	2661.2	776.093	2757.59	925.491	846.31	861.072	3103.53	604.762	4688.02	2050.68	161055	21975.2	2818.39	10145.3	4617.44	1777.06	884.635	20782.5	2223.42	2083.07	3816.24	1282.54	1633.92	2245.57
M579T458			0.125275	579.028	458.236	446.138	1420.66	523.733	4161.66	294.649	1564.31	1335.12	581.904	724.727	450.056	366.214	370.327	166.224	2680.99	911.757	276.148	20146.4	485.8	424.879	274.215	710.583	925.738	518.882	209.414	388.124	279.862	375.367	903.36	6603.53	233.176	424.71	28387.2	3584.05	585.601	243.703	301.265	1139.36	219.095	382.021	283.685	282.909	258.777	446.142	604.16
M573T322			0.125323	573.119	322.319	466.787	279.005	917.005	8273.64	2749.54	4392.29	2600.82	891.565	1414.54	844.8	807.789	2991.5	480.503	2629.32	232.311	438.549	5095.14	1316.4	1182.14	533.63	2556.16	249.942	1051.79	698.949	203.778	276.311	739.12	199.826	1914.66	381.422	2022.68	4734.72	1466.26	1389.76	885.079	1469.54	276.333	770.01	813.513	2258.73	303.657	631.289	898.259	807.231
M416T284			0.125469	416.146	283.96	833.895	927.429	1774.65	3738.58	12417.3	8486.74	4830.11	1410.32	2085.4	2394.83	1580.03	2951.01	724.986	16893.3	1033.93	1030.14	9841.17	8278.48	1820.37	1103.58	7779.95	852.763	3755.93	804.436	887.784	1141.71	1736.85	1844.7	3968.39	2740.01	4302.58	2917.44	4139.87	2360.51	4354.02	3642.48	6379.72	6510.74	4496.29	1486.15	5856.52	1398.16	2453.87	2423.06
M416T387			0.125764	416.251	386.654	882.59	2396.74	620.215	11363.2	553.741	9476.56	29556.3	670.653	2920.12	1904.24	696.098	8990.66	932.013	14363.4	796.745	333.487	38255.1	807.402	4495.23	2578.46	715.757	524.19	678.48	504.283	409.095	552.72	523.052	888.31	16518.4	702.539	17399.5	31723.7	5491.91	6080.22	1893.03	768.653	421.871	1005.5	489.548	2178.92	438.909	850.125	976.632	3494.71
M599T405_1			0.1261	598.741	404.852	471.155	516.06	349.893	209.664	412.226	230.104	206.368	381.775	384.387	386.463	433.105	332.991	6.52693	331.108	642.222	396.481	343.232	348.88	327.203	289.624	363.122	627.91	377.667	413.03	548.472	450.499	344.601	600.687	537.764	386.577	229.154	432.957	494.164	342.639	339.316	317.815	503.649	357.113	434.6	440.944	437.938	383.56	372.211	441.212
M103T39_1			0.126111	102.986	38.893	3471.5	39366.2	87477.5	37126	78871.8	30163.7	56867.3	75875.9	66576.1	59354.5	68141	51259.8	3384.27	29555.2	38432.7	71314	48280.8	46410.8	43054.6	56051.1	191175	29852	198437	133126	58464.3	140464	79806.7	58863.7	49547	92904	53685.5	41434.2	40691.8	46112.7	79541	36665.5	80068.5	43970.7	69198.3	69173	49210.2	61211.3	53017.6	72535.1
M301T310			0.126125	300.859	309.558	613.292	725.582	8529.76	1433.81	3392.95	1463.95	2814.61	1053.8	2277.22	1730.28	4951.47	5368.94	1539.29	1257.7	629.467	1027.06	1216.26	752.79	2241.76	506.185	1076.99	569.376	896.473	781.355	854	1218.03	1663.81	542.162	960.437	3303.48	991.273	1956.28	1615.59	2837.9	1482.63	604.4	961.933	1095.98	1107.74	915.941	628.685	933.879	550.046	9311.92
M176T43_1			0.126238	176.039	42.545	556.92	2685.55	135197	16195.1	12061	8976.78	6758.58	3651.43	14169.4	24126.8	7420.23	14621.7	7090.36	29700.1	6197.62	18089.1	20217.7	10564.1	5018.82	82657.1	85034.2	3269.04	124005	57804.3	3329.28	182074	18373.6	3292.76	3398.2	19266.1	1707.25	40209	11646.5	1737.02	30752.7	5561.02	29256.2	9754.45	23520	48080	5159.61	2415.85	13780.2	419.76
M248T39_3			0.126245	248.043	38.957	3650.33	17933.7	6795.21	18120.2	22267.9	14045.1	7017.97	26349.7	39648.2	20635.7	53319.5	10059.8	4267.24	23035.6	19004.7	33209.8	41374.9	16393.7	18960.2	8602.2	44852.7	11940.3	11415	15509.7	12617.7	18172.4	41187.9	9468.8	8239.56	16265.3	17946.8	22421.2	20774.5	13015.7	6151.03	9945.4	8966.38	25735.7	7116.11	8055.39	35552.3	2922.42	6449.85	19265.9
M402T341_2			0.126309	402.036	340.884	3552.39	3219.49	895.646	1161.65	1070.67	1536.1	899.469	724.87	1019.67	618.32	1566.88	1780.4	2912.1	712.595	2439.55	293.344	1678.84	1863.25	3598.63	311.248	762.074	2122.11	599.118	2938.11	1617.58	789.813	332.424	3346.62	2707.99	1051.2	7389.02	6634.5	1846.29	589.323	771.914	425.34	1795.91	487.123	1859.02	618.596	1763.94	258.992	445.035	572.205
M274T661			0.126398	273.933	661.371	4362.37	11001	5493.99	7781.34	8498.87	6199.76	7607.02	11187.7	6104.29	11213	5061.61	1234.38	11103	12758.6	7846.62	7565.87	5505.96	5971.46	7063.76	6229.07	7367.16	22738.5	8317.89	8235.02	1374.07	5116.57	4764.07	8804.39	5999.48	6451.13	6925.23	7851.24	6334	7377.62	6803.19	6586.01	8640.38	5106.89	6897.04	8543.46	5302.35	5100.32	5532.87	994.896
M172T255			0.126505	172.061	254.574	1193.07	8884.22	1332.4	3456.77	2690.18	6336.16	4370.1	9479.09	57089.9	2074.23	1898.06	2883.03	1169.49	2681.13	23345.6	1159.1	4197.29	10685.5	6516.57	1549.11	1710.54	9724.25	1793.96	1660.05	1372.66	1240.33	1750.52	4402.27	7713.49	1956.8	65272.7	5375.46	2041.17	2346.59	3226.52	1599.38	2675.05	4131.65	2039.5	1612.4	1294.4	1165.4	1437.46	1528.01
M391T229			0.126747	391.208	229.34	2834.61	3592.71	650.781	102972	1513.09	52239.9	8852.77	914.523	1653.37	1230.95	962.397	2252.96	334.265	7113.76	1166.76	214.217	35742.4	1742.63	6336.94	1541.35	1227.73	814.339	835.11	898.363	735.759	1053.66	662.439	446.963	8031.48	544.904	405465	12019.1	9663.02	3765.66	3793.47	1476.93	795.88	15074.2	2853.93	2334.88	457.766	572.947	1021.1	515.546
M181T310			0.127081	180.952	310.158	3009.31	3816.78	4749.82	2575.62	4143.94	2696.55	3446.21	3148.51	2394.34	2965.55	3699.67	5458.69	4449.54	3231.41	4086.25	2628.63	2781.73	3618.86	4542.7	2302.15	2336.47	3532.33	3346.11	3269.63	2515.3	3326.77	3376.18	4081.53	3184.81	3927.74	3360.12	4553.48	4165.24	3355.84	2539.3	3239.93	3003.38	3080.81	3559.35	1998.37	3766.44	2269.34	2238.24	2769.01
M285T41_2			0.127537	285.27	41.2615	42817.9	29281.6	52347.2	34428.9	68412.7	9464.44	12860.4	51657.8	66784.9	76190	28314.5	53569.5	52482.4	17464.8	97050.3	8129.11	25993.5	45563	23566.2	14869.3	43921.3	23520.4	49849.1	43012.2	122308	52036.1	62595.1	86776.1	43503.2	64252.7	26749.1	36252.2	24144.9	37710.2	57203.3	22933.8	56519.6	25353.9	53304.1	26158.2	32971.2	36457.5	37002.5	38990.9
M397T310			0.127698	396.838	309.629	1173.39	1308.06	19958.5	2785.3	7258.97	2168.2	4687.32	1890.23	4117.11	3181.41	9435.47	12276	2654.4	2192.75	538.941	2066.31	2021.13	1288.48	4809.48	892.397	1654.91	1002.43	2026.42	1577.61	1786.35	2653.48	3136.94	686.177	1310.55	6258.03	1547.85	3977.79	2914.76	5305.3	2523.81	908.09	1445.9	1936.09	1966.94	1641.85	1098.01	1582.83	1077.26	24222.2
M92T50			0.12771	91.957	49.866	4866.3	5748.5	4641	4849.18	5556.37	4081.35	4174.65	6899.17	4110.94	6135.33	5092.75	4058.45	8827.25	4887.93	4279.89	5258.58	5064.78	3492.28	5647.43	3910.08	6425.98	5328.62	5215.91	6169.35	6204.48	8990.68	4519.97	7332.34	6717.55	5203.01	4854.87	4522.21	4211.27	4864.41	4881.7	4701.32	5835.54	5483.17	6168.86	4616.76	4923.56	5187.28	4192.12	5254.8
M288T43_1			0.127806	287.612	43.0505	5084.73	12876.7	5333.18	37934.2	14356.4	4087.57	2360.09	37053.2	4164.02	189207	1947.53	20024.5	3287.32	13583.8	3610.14	992.999	26382.7	15824	793.773	8540.75	12114.8	3985.46	7830.69	4907.83	33852.6	24473.8	71748.9	5279.21	10980.6	6610.48	7286.92	6206.07	2783.66	4327.74	29199.7	13218.2	58943.8	15838.8	14849.6	13621.2	28710.3	14377	9105.2	4275.7
M127T26			0.128334	126.914	25.5075	731726	688117	2.08041e+06	1.1317e+06	3.24419e+06	1.38555e+06	1.25373e+07	6.91704e+06	1.99887e+06	3.30702e+06	4.17012e+06	2.1956e+07	854066	760830	659817	1.52917e+06	1.55379e+06	1.24737e+07	2.50143e+06	1.71143e+06	2.74307e+06	3.00326e+06	495751	291429	347000	684880	1.88094e+06	652599	1.11737e+06	3.36008e+06	1.90198e+06	3.40103e+06	1.11442e+06	9.04165e+06	5.23194e+06	3.36094e+06	442435	511538	5.78262e+06	748216	890609	4.35197e+06	1.94818e+06	2.28673e+06
M444T318			0.128503	444.282	318.427	2214.39	1773.65	445.907	101057	244.327	14666.6	21590.8	2125.56	5130.07	3031.12	456.904	10078.9	371.087	5374.31	447.833	64.9142	44637.4	630.412	1192.54	1699.11	521.649	325.164	473.362	402.541	199.728	765.755	219.661	260.066	4153.69	1249.9	13762	27016.5	5292.14	2511.02	1418.87	661.352	331.419	1260.3	523.74	2011.84	235.472	580.406	871.72	1204.98
M244T289			0.128783	244.13	288.69	4230.95	6335.26	1927.22	90145.8	4856.83	214613	90164.5	3703.73	8684.86	5780.41	1797.32	10828.7	1343.5	19663.3	4568.14	12966.4	40388.8	7328.31	94028.3	6975.45	4828.38	1637.12	4803.17	2867.58	2482.92	3240.79	2200.58	1620.08	34679.5	2608.79	214561	81959.8	11522.4	15185	6121.68	4915.7	2987.49	34237.7	4932.49	5896.04	4473.23	1852.78	2844.78	3714.49
M395T26			0.12948	395.225	25.6435	107127	1.49929e+07	511323	463677	4.38109e+06	1.1249e+06	702088	1.26538e+06	896646	9.35301e+06	234586	287476	30039.7	2.83399e+06	3.30676e+06	14725.2	1.82073e+06	3.48014e+06	17041.7	273351	585379	236525	131357	169401	480519	384309	1.90364e+06	1.26664e+06	725812	373708	564035	842117	785642	125188	2.24595e+06	1.26063e+06	774855	1.38873e+07	2.49784e+06	3.12484e+06	2.27359e+06	1.08972e+06	1.24395e+06	485432
M282T244			0.129708	282.084	243.633	18676.6	1410.71	13253.9	3106.08	2819.03	4472.09	28766.4	2084.72	7192.1	2325.18	49562.2	2328	8191.83	3154.65	1199.8	5766.64	3261.18	3253.86	28037.3	14011.1	3187.28	915.561	3045.46	22403.8	1154.54	1002.25	4223.25	825.697	1046.65	2471.94	7954.12	3577.65	7770.19	5033.54	1801.47	5833.47	1501.83	2425.63	3800.72	7173.41	1520.7	2662.11	3589.75	16881.3
M233T394			0.12991	233.078	394.174	1364.3	3792.51	1049.33	39829.9	2700.21	44492.2	13693.3	2081.07	6561.41	6307.23	1914.97	6184.77	1164.97	9693.63	1296.4	1498.54	16074.6	3517.86	3651.52	2644.37	4230.17	1682.59	3116.54	1375.82	1515.7	1801.96	1190.85	196.536	3651.08	2279	18317.3	19033.6	2382.16	7192.84	15188	2254.65	1339.17	3803.33	1186.35	2472.12	946.134	1432.76	1982.11	3928.99
M272T272			0.130145	272.062	271.78	3329.36	3153.92	2771.91	33089	17557.9	57068.9	19423.4	6592.65	8024.89	12899.7	6379.43	7604.71	2365.62	40163.6	2821.95	2138.5	24490	7618.35	5944.27	4854.37	9221.48	4592.95	7833.05	2217.54	2166.73	2621.2	4999.01	2180.32	17063.1	7709.38	19316.3	31949.7	15647.1	13221.4	5100.16	8626.34	2670.95	8352.78	5645.14	17212.1	4442.88	3247.85	6011.36	3598.18
M537T43			0.130224	537.165	42.776	4593.55	176984	24296.2	141957	9000.45	15095.9	20589.2	10659.7	13858.6	24907.8	7017.75	36340.6	3404.97	368847	334749	8383.71	42071	5123.33	5219.87	148208	15225.4	23594.8	23195.8	65455.2	175811	306244	42961.1	225572	179842	7298.58	24977.2	11989	10010.4	79954.9	228454	21989.9	186632	134700	93278.7	421299	11680.2	55635.5	130963	26324.9
M415T408			0.130322	415.144	408.245	1931.89	1238.53	1008.11	965.698	1182.33	2480.63	1240.83	1034.16	1367.42	762.507	5443.7	757.842	269.401	926.106	639.707	607.46	1105.09	1824.54	4801.09	1272.38	1168.42	948.742	864.207	689.203	1261.43	530.303	887.126	443.503	679.845	1360.12	2701.42	1229.79	1219.81	1350.59	1019.06	1030.38	451.354	1087.26	1298.77	8670.53	10362	805.206	3772.8	1112.94
M813T128			0.130963	812.544	128.461	7388.45	27116.4	3095.28	11372.3	22453.2	35358.9	12225.3	10657	21819.9	9769.43	6627.85	8606.14	4537.8	18884.1	10048.7	661.504	20664.9	25254.5	24838.4	4934.3	11769.8	13720.9	8080.83	787.533	6545.58	1409.67	22734.6	6756.03	10491.9	14186.7	16214.5	28266.6	19584.9	17239.1	7157.48	31123	1692.91	26090.9	18394.5	21783	14427.7	25423.6	18472.7	948.599
M313T29			0.131059	312.758	28.817	702.199	26788.9	10369.3	38619.5	0	28927.3	26209.9	742.753	1161.56	5990.76	196.995	13851.3	778.905	31395.7	47798	20802.1	46501	0	10782.5	35438.1	70.099	31884.8	698.885	200.341	9723.84	1618.83	244.858	1954.28	879.031	217.539	37065.8	38670.5	48059.5	27544.6	1441.68	23663.8	15274.7	36027.3	8287.81	16806.4	681.739	5826.88	12298.2	20465.7
M556T172			0.131384	556.318	172.303	2791.07	2479.16	1019.03	123916	14170.8	14883.3	17828.1	8740.4	71950	23219.5	5879.47	8225.21	622.943	23919.9	25194.4	280.599	92704.1	130285	79810.3	33070	3679.46	70557.4	1363.68	508.045	4145.27	489.503	8846.24	25106.7	29042.7	7020.24	79617.2	58495	42556.3	21447.6	5382.24	22775.5	3212.11	45851.4	26263.6	10489.5	32496.6	4721.98	5963.51	612.151
M180T70			0.131549	179.997	69.773	24155.9	24806.1	29788.4	38402	62424.6	14617.9	7551.26	80515.7	100132	23381.2	204634	30742.2	5488.21	18937.4	61535.9	20331.8	41145	35114.9	24224.4	8596.35	141418	34569.1	144994	32350.2	6644.14	18959.5	50955	9520.98	5767.49	45748.4	10046.9	35886.7	16462.4	9995.59	42549.6	14173.3	21333.2	19513.8	64616.1	48437.5	116222	14321.1	64492.5	33876.8
M473T310			0.131598	472.749	309.508	520.361	606.537	9115.12	993.606	2593.6	1000.5	1877.58	716.784	1548.73	1289.59	3702.44	4835.54	1009.59	745.804	370.947	965.207	805.921	584.039	1541.97	505.45	806.144	690.988	603.99	674.612	570.529	1004.87	1373.06	473.897	724.102	2327.4	1024.97	1293.52	1057.67	2300.35	1080.1	531.836	746.046	830.32	705.254	696.444	476.476	670.15	485.003	10367.3
M199T44_2			0.131987	199.171	44.173	226051	985609	1.54929e+06	683234	1.1093e+06	313541	1.16202e+06	802976	850371	1.08852e+06	1.06563e+06	985646	258280	317627	783850	701355	666018	893428	649761	1.07603e+06	1.10296e+06	558870	1.40867e+06	1.34556e+06	766593	1.40855e+06	462723	655439	1.19308e+06	677014	1.20306e+06	711190	525788	964970	699853	3.01646e+06	1.14301e+06	1.2861e+06	1.36266e+06	1.5303e+06	1.2349e+06	1.57893e+06	1.26023e+06	2.71402e+06
M221T44_1			0.132022	221.082	44.029	47132.1	76266.4	99726.6	83536.3	197216	27421.3	62412.8	189807	370309	505648	95944.5	103938	32495	45246.2	43142.1	74202.5	151047	155984	81263	44601.3	150171	34762.1	130823	76876.5	95707	164176	118322	73951.2	178369	117187	68121.8	68297	41386.3	63091	121140	116877	131898	149942	182434	56090.1	96498.8	1.36689e+06	321616	195772
M71T43			0.132424	71.0137	43.419	6354.34	24620.9	38866.2	35721.6	23242.8	19530.6	33329.1	32257.8	22316.3	28170.8	35494.6	27324.5	6454.46	20739.6	29078.7	30499.9	29245.4	19665.9	21696.6	33167	41297.4	23181.6	56989.7	42040.7	22378.6	65771.3	26891.4	27307.9	27270.6	30161.2	25393.6	18965.8	15554.4	28112	32653.7	26682.9	32666.2	28896.8	18689.9	25779.1	20492.3	36455.7	27743.2	44551.9
M901T338_3			0.132517	901.411	337.798	9543.78	14311.2	4553.74	9309.54	6613.31	4291.16	4745.9	3495.45	5870.28	4054.44	6307.86	5613.96	12282	1220.98	14120.6	301.78	8016.29	8583.41	14563.6	827.842	801.313	11522.2	1217.96	15587.6	11685.7	553.992	1032.71	13912.8	12746.2	2694.93	10301.6	14437.7	12656.9	795.58	1915.03	841.955	10767.2	1125.24	9893.32	797.361	4102.92	628.844	1376.35	4115.36
M293T187			0.132618	293.151	186.82	1504.14	3849.47	10974.3	104001	10535.1	156814	75290.9	2599.22	5613.89	3716.91	10937.6	3561.14	1475.13	4463.22	810.271	1597.41	51646.3	3784.09	68436.6	3733.56	1164.78	601.506	1977.22	5700.04	1050.74	842.556	10842.5	10663.9	12706.1	417.407	329424	9079	13371.8	6790.37	4098.08	2525.7	10302.9	11602.3	2191.21	3362.78	12853.2	10480	943.788	10912.4
M572T322			0.132633	572.115	322.124	1627.96	793.135	3339.02	36267.5	10978.9	16139	10083.7	3590.3	4794.46	3307.95	3037.49	11740.2	1491.92	10291	522.679	1175.45	22944.3	4309.02	4830.56	1219.04	10300.7	430.997	4341.76	2306.66	628.643	688.745	2328.7	710.905	6760.83	1003.41	7573.25	18444.7	5610.91	5133.72	2113.14	5598.15	626.99	2502.46	2437.81	9446.62	478.753	2376.23	3304.09	2862.34
M293T290			0.132644	293.068	290.425	3735.71	5549.69	6114.65	22339.7	10656.4	25562.7	18540.2	2806.53	3950.54	8758.58	13580	7193.27	835.671	12655.8	1480.57	1521.15	18484.7	6690.8	3042.57	1621.2	11770.6	1124.49	4843.61	1693.74	3223.05	3524.04	15233.2	2374.24	9186.53	2910.49	13245.3	9060.42	6476.86	5354.77	13500.1	2944.3	2668.61	4710.1	4070.75	5326.25	2837.16	3364.86	3631.74	5907.19
M155T310			0.13269	154.915	309.629	3737.54	3253.18	28316.7	7105.05	15672.2	6843.41	11982.2	5512.63	10732.5	8599.27	19234.4	20869.2	7434.95	5618.55	1184.8	6291.42	6535.9	3614.39	12073.8	2754.12	5825.13	2611.08	5290.91	4314.04	4645.04	7816.23	8675.83	1989.08	3921.59	14099.2	5653.25	10759.4	8651.58	12926.9	7789.85	2513.22	4833.99	5388.76	5405.08	4225.52	2806.59	4696.58	2651.45	31977.5
M263T163			0.132861	263.14	163.331	6670.91	5650.54	2572.02	70293.7	7016.78	227462	160524	4308.04	15673.4	6485.18	1476.43	4476.54	4501.28	13894.5	1789.09	1127.83	58785.2	12502.7	218178	16649.9	7901.25	2048.82	4558.15	1314.68	2870.53	4095.67	12427.4	1174.8	21231.1	3999.18	191928	24057.2	23445.5	28004.2	11924.4	5150.9	4464.51	52154.6	9885.08	13284.5	5401.18	3168.1	6917.53	2649.32
M221T371_1			0.133578	221.012	370.866	795.841	1033.07	1378.91	806.986	1937.98	1302.62	1167.69	1283.05	830.925	1399.65	2180.63	1588.29	531.015	1525.1	1166.65	1313.34	790.646	1798.42	1250.7	1913.53	1491.98	1223.18	966.369	857.851	1375.65	2536.88	2368.45	722.599	769.552	1725.33	1085.31	1016.42	1155.13	1495.24	4392.77	2547.55	1064.43	1957.79	1916.13	2342.83	1702.11	1481.24	1451.78	651.308
M581T43_1			0.13358	581.192	42.536	3560.08	14039.4	16666.7	41545.5	21569	5436.25	27351	9373.59	8502.77	18027.3	5856.11	16651.5	1697.3	109193	22822.5	28266.9	12239.2	17427.9	2089.54	23465.3	18801.6	9907.56	16456.9	14086.4	17430.4	46327.2	19354.5	34453.4	72909.9	7992.86	25811.1	12010.5	6681.3	27051	42713.2	17981.2	38976.9	57282	27888.5	65257.8	20386.5	16495.2	24728.4	19745.3
M878T168_2			0.133583	878.26	168.274	22790.7	11750.8	7004.14	1742.85	6969.71	1804.1	3107.4	4130.03	4885.95	5633.13	7353.08	6336.7	5694.79	1186.96	10271.3	1533.25	4693.05	6124.21	3495.92	2368.36	2497.4	8222.03	2780.98	7129.44	9627.91	3029.27	3534.44	8461.47	8594.24	4559.37	3665.02	11349.2	5254.27	3514	3194.35	4065.55	2470.7	1330.63	6950.34	2163.71	5301.51	2416.16	2483.74	7978.08
M784T169			0.133765	783.675	168.588	7193.05	8350.14	6335.32	1589.63	6323.96	1901.09	2871.4	4178.04	6833.89	4634.47	2884.26	3659.62	5275.45	1621.75	2947.81	1015.67	4427.02	5916.68	4238.31	1591.36	2528.02	4089.32	2443.81	4140.81	15517.6	2573.23	3044.47	9109.69	6728.98	4720	1388.77	3754.87	4208.67	2833.37	1105.91	3521.85	3902.44	2990.86	4021.38	1450.04	5868.7	2075.22	2003.76	7525.65
M262T217			0.133855	262.128	216.821	3041.21	7713.8	4113.99	20801.9	630.693	13293.9	6269.15	1366.36	1484.06	1589.06	721.726	3624.11	1453.17	1194.84	3096.3	2753.47	4890.63	1093.74	1388.12	2932.46	2705.57	4287.76	2606.13	1758.07	2050.42	2727.52	835.102	1869.54	2870.66	660.404	21095.9	6472.64	3315.06	1971.22	6074.2	5195.66	2316.59	2665.73	1158.98	1013.02	2431.23	2369.23	1923.69	3394.38
M107T24			0.13401	107.057	23.575	6314.64	6989.11	21346.4	35294.1	48981.3	18733.1	7079.18	2260.52	9410.73	3047.5	6640.74	918.662	2347.27	64978.4	5096.96	1342.05	43948.2	40792.2	5926.38	3897.06	49123.7	17232.2	3268.22	15954.9	4851.06	4631.52	32529.9	18574.8	21703.1	23172.8	27293.9	37272.6	12017.1	2999.8	91727	5351.01	94221.3	53400.7	27778.9	10112	229683	21633.3	39737.5	87674.4
M123T42			0.134231	122.976	42.123	69153.4	732922	342334	363285	211949	257096	151378	304159	480261	167511	723410	305614	49273.4	313603	1.40422e+06	307342	429512	154462	100709	182940	357574	672108	600916	361371	177539	214355	185604	148052	156467	167779	233244	397962	314313	169075	332112	298713	403010	321434	507982	383670	557912	150393	517094	455131
M360T282			0.134496	360.129	281.546	14338.8	88043.5	24941	184673	22821.7	321955	60813.8	8937.97	16469.4	26291.1	23127.9	37584.8	2771.48	23608.9	13678.5	1715.19	82404.7	44976.3	23277.1	7574.93	9400.84	2394.15	11574.5	9340.15	22610.6	36302.8	22302	6461.24	31884.9	2566.19	2.58114e+06	67694	14277	20729	29095.9	11361.7	19325.7	151124	17023.4	8698.35	13699.7	11348.4	10027.3	20568.8
M357T232			0.134627	357.214	231.882	1134.19	1239.3	467.202	29368.5	1467.39	35985.4	30902.9	2913.72	1842.67	1337.37	965.129	5716.03	491.153	6041.39	855.832	232.64	18406.5	1472.64	15545.3	1576.7	885.654	1764.4	915.358	403.705	440.632	343.574	545.31	432.315	12191.1	536.25	62928.8	18447.8	17707.9	6569.43	1703.75	5326.14	434.696	9282.26	2077.22	4955.97	636.804	784.475	2572.34	669.56
M880T43			0.13476	879.503	43.137	28919.4	16735.3	11089.4	6344.96	82397.7	9277.11	7171.82	346852	416790	134702	42756.8	49970.8	12216.6	25151.4	18419.4	484.267	17051.3	88547.9	97170	8717.11	189026	28847.2	63723.7	4022.72	10177	3316.93	123845	13189.1	19547.1	103947	38472.1	64103.5	26986.7	37768.4	14535.4	22432.7	5667.38	102555	141679	172117	85411.7	175066	177469	358.01
M419T223			0.135087	419.079	222.533	324.451	1650.87	1535.37	1537.25	589.268	1667.3	1378.67	398.728	1278.98	1206.61	411.952	7543.78	178.603	2233.68	2759.72	674.95	2161.54	491.824	554.487	1354.85	408.447	3179.28	472.556	316.953	299.101	509.24	1030.16	752.189	1669.13	481.899	1410.61	923.107	846.579	1656.09	2199.44	866.838	739.869	934.16	373.41	962.082	417.548	554.086	928.686	2182.33
M377T194			0.135175	377.022	193.989	927.13	18278.7	3167.19	8812.02	1849.59	4590.8	3784.14	908.232	1043.16	1770.67	1011.93	4137.07	993.877	4842.33	23432.1	2079.86	6964.6	1027.5	1074.56	8621.13	1490.54	22506	3122.52	1415.8	3748.71	2277.29	1212.31	5317.33	17903.1	804.38	9246.25	5771.74	4230.57	4441.31	1584.78	1653.35	6281.99	2811.26	2015.08	1843.68	1053.89	2846.13	1792.13	3315.74
M261T405_2			0.135187	260.873	405.419	1623.46	2223.38	1614.61	585.796	1301.84	765.649	794.019	1569.65	1418.13	1642.16	1693.18	1254.73	1364.01	1117.25	2392.47	1679.35	1171.2	1765.37	1784.97	1670.6	1159.8	2002.54	1553.65	1806.89	1868.46	1106.79	1476.86	2201.19	2102.4	1587.99	1109.03	2123.06	1804.03	1420.44	1505.87	1667.52	1645.76	1844.77	1563.84	1764.23	1781.89	1401.39	1220.23	1618.36
M1193T170_2			0.135226	1193.36	169.961	5954.87	2148.61	2603.56	1130.1	2793.66	1026.98	1603.19	1915.93	2107.73	2363.62	2583.11	1320.75	3010.01	1275.28	2553.79	916.192	2082.6	2724.78	2397.24	1319.09	1430.48	2611.26	1672.95	2600.86	3630.51	1625.3	1776.5	2728.45	2083.47	1939.66	3143.67	2692.34	4450.82	1568.66	1966.04	2064.54	1646.15	1879.96	1235.74	1271.57	2664.36	1322.03	1082.32	2766.71
M348T37_3			0.135322	348.221	37.4555	2464.99	3935.01	1122.43	3721.73	786.05	4647.72	2378.94	8666.37	2139.09	10831.1	6952.31	3031.41	3540.25	4217.72	1921.53	5987.56	4016.63	1236.9	1840.96	2308.25	6552.02	3289.7	8254.33	5692.22	7172.27	2951.26	5253.8	4298.01	2601.68	4554.87	7963.31	3298.43	50190.8	11179.4	4107.35	3936.11	1606.59	5539.56	2431.3	5589.61	1774.64	1405.63	2295	1651.08
M359T310			0.135515	358.798	309.884	642.33	711.998	2457.01	773.54	1357.31	794.836	1137.79	828.567	1058.88	1239.66	1784.18	1710.8	1136.98	844.589	393.277	945.741	801.112	695.63	1406.56	573.944	880.413	543.703	967.806	761.024	835.912	890.303	1042.48	445.485	683.088	1360.33	660.386	1449.93	1174.44	1501.1	896.356	517.251	749.957	744.27	773.337	784.188	545.55	823.999	523.965	2587.34
M213T28			0.135686	212.928	28.191	8570.47	9832.59	14102.5	8583.12	8955.56	9775.87	9648.68	9612.74	10653.6	11517	11747.1	8955.48	10813.8	9718.54	10110.2	8977.39	8906.55	8469.76	14148.3	10637.9	12233	10072.6	10688.9	7883.76	12932.4	14250.1	12365.4	12904.1	17562.2	12117.8	9624.82	11210.3	11257.4	10414.9	11551.9	11000.5	13029.9	10090.9	11089.4	13373.7	10290.7	13362.4	13522	12645.3
M283T289			0.135834	283.067	289.423	1447.86	3164.3	4457.61	5460.31	2575.32	8817.39	6898.36	3132.15	3418.02	5705.28	5012.39	7729.35	1050.33	11083.5	1185.98	2966.86	11021.4	3493.61	2387.36	2007.97	3949.88	1346.38	3117.72	1523.11	1930.17	1784.03	4651.57	1192.65	6337.45	2810.8	16604	18632.8	3058.6	2891.22	3075.52	2922.69	1346.14	3421.59	1904.85	2047.84	1747.8	1855.27	1346.9	4341.63
M465T213			0.136533	465.144	213.315	1429.93	807.799	1596.15	4194.03	8322.08	6430.19	1850.25	1802.07	5185.16	3657.02	3568.36	1130	1257.81	1832.98	65719.6	4047.5	5489.89	5795.04	5052.78	7322.08	1246.59	1212.67	2400.79	51316	49393.1	1667.61	5229.42	42104.7	937.883	5634.37	1908.37	809.676	731.785	46617.7	2250.12	1333.47	1368.19	4241.5	4648.6	2472.17	2774.97	2075.54	1958.95	277.2
M399T41_1			0.136885	398.972	41.2255	4076.87	8021.7	5174.21	10914.8	31143.2	5691	3779.96	89197.9	62234.7	8674.87	249651	1903.03	1437.92	6700.15	11035	10466.7	6846.59	81536.6	2313.79	4017.53	178974	1390.92	196916	17847	6574.28	9033.44	242374	6875.77	7973.87	66725.4	9193.81	10044.7	14613.2	2457.39	35261.2	11219.8	11960.7	12333.3	14529.5	12059.2	223730	5203.01	8410.25	4239.87
M116T36			0.13727	116.071	36.219	3520.04	1937.39	731.053	872.813	0	2305.98	2394.12	3505.68	5079.35	0	1244.76	578.18	6112.52	1706.23	1214.8	3655.8	1048.21	515.472	986.442	6094.1	1677.56	1781.58	2269	9240.87	2979.27	2165.14	3083.2	3683.5	969.495	1641.31	3135	1720.75	4589.96	6284.6	298.597	8400.56	2652.99	3537.31	1741.77	1450.07	1570.76	3210.99	1327.97	1864.51
M273T25			0.137369	273.104	24.856	23113.6	46088.8	5909.99	18771.8	43500.4	4561.58	1704.1	6407.82	13228.3	11709.6	15193.9	12423.7	15410.8	33458.1	56933.7	21267	21696.8	19095.3	14399.2	3603.25	16956.6	67747.4	7753.07	29113	247247	11636.5	65448.7	68475.5	764178	26705.3	10192.4	552897	204036	13250	15332.2	1.0553e+06	14849.9	265719	260147	252861	25824.7	4833.72	48717	8363.94
M400T23			0.137822	400.01	23.322	337.841	68922.8	67545.3	75494.2	1842.7	7526.82	6513.81	804.044	3353.04	54598.8	933.248	98787.1	465.64	19292.7	49078.5	1154.34	24289.5	1903.44	623.358	1113.16	1553.37	45406	2332.65	1545.19	40485.8	5890.37	2521.37	82878.1	94918.8	1055.43	673.842	36036.1	85275.9	4010.58	5708.13	23175	9119.85	3348.04	3124.35	1871.06	2558.22	77430.1	6930.17	59441.3
M349T405			0.137952	348.902	404.851	572.514	889.917	969	431.335	877.986	498.355	483.827	874.06	706.986	933.515	902.201	719.78	253.264	770.371	723.343	769.401	641.65	932.643	801.921	1076.98	814.513	785.68	909.908	365.675	733.168	1278.45	1226.24	492.303	807.217	1020.4	302.414	610.27	581.506	996.91	1123.84	971.403	677.928	1474.67	791.316	1181.12	825.795	1220.14	988.316	903.929
M435T158			0.138104	434.892	158.079	2375.55	2345.72	3152.79	1875.27	1362.19	1593	2148.4	2547.5	1982.32	2452.16	1687.01	1874.03	3944.2	1655.23	1723.08	3470.71	1828.44	1269.7	1459.48	1568.11	1747.89	1456.14	2460.55	3405.65	3589.19	3873.61	2217.04	3427.27	1857.91	1514.28	1117.4	2035.89	1781.9	1990.79	1797.93	2060.21	4030.4	2239.33	2046.03	1396.21	2275.15	2317.18	1845.31	3139.94
M475T25			0.138262	475.282	25.0305	9726.71	11543.5	7818.98	5882.38	16953.7	7578.13	11688.7	12592.2	13866.4	13091.5	16731.8	9789.41	12214.7	18616.3	8221.03	9464.41	9324.87	6489.52	7165.95	6374.48	5028.29	7861.46	4812.93	16630.3	13712.3	21050.7	15153.9	12142.3	11108.6	16984.6	19629.6	15620.4	11570	26802.4	8053.19	10272.7	9112.95	17734.1	16310.9	8904.86	5386.28	7128.97	17148.6	5862.84
M241T36_1			0.13833	240.586	36.236	7620.17	52438.8	62699	35854.9	19630.3	10395.5	9602.86	2700.66	15110.1	65902.1	1364.31	11736.4	10818.5	19456.8	16866.1	2230.22	43162.5	15732.1	22706.1	9279.4	34231.3	7227.34	44867.2	6406.44	98476.7	30890.5	98777.1	7688.88	74703.2	52963	81245.9	10669.4	19849.7	12182.6	27729.2	27531.1	28397.3	46311.1	21704.8	15689.8	29272.5	8206.46	13066.3	45771.6
M261T40_2			0.138693	261.038	40.355	6032.57	21697.4	6867.97	18882.7	12559.7	25033.4	27869.1	14437.5	17328.6	8757.89	21180.6	14169.8	3700.09	9500.61	34308.7	79527.2	27133.6	13026.8	16985.6	18611.4	21606.5	26936.1	26115.9	15153	15124.7	11045.4	1369.96	5210.8	9258.27	12058	19833.1	26994.3	27395.5	43035.6	18265.9	36834.7	13284	34770.3	20138.9	10673.3	42342.9	7204.66	15822.8	16781.4
M247T36			0.138893	247.137	35.702	5176.48	285021	205104	266582	361396	3113.08	11387.9	865688	196544	16736.5	3372.95	11505	3983.71	889498	6998.02	25706.3	8095.1	375699	9502.9	11193.3	432510	16554.5	4763.86	58557.9	392523	152233	1.82527e+06	12271.1	9825.24	1558.29	2954.6	9294.62	6934.96	10568.4	5950.51	8042.63	6650.57	281824	278818	221271	211222	108202	122071	9788.51
M743T131			0.13901	742.54	130.53	41596.9	56044.8	14504.4	37757.7	37217.9	35731.9	36239.5	37921.2	26455.8	48796.1	42180.1	76809	20062.4	51663.2	40330.8	1387.22	33861.2	45705.2	39883.3	17065.7	31688.1	43618.3	36817.8	2433.83	30378.4	3234.88	70831.8	48716	27303.4	49958.7	32835.4	45838.2	43249	36762.1	25309.1	23193.5	6450.65	52021	33584.6	43447.8	33411.5	41888.1	61773.2	1646.47
M925T169			0.139595	925.016	169.222	1403.27	3234.6	2311.6	967.993	2999.59	1663.05	1708.78	1946.82	1531.57	2443.6	1805.15	1618.55	3485.58	1572.5	2114.27	800.318	2222.12	1004.5	3568.4	1313.63	1365.68	3738.72	1503.36	3322.76	3526.41	1617.21	2050.72	3819.01	2409.97	2273.95	1198.47	1752.31	1624.15	1248.13	1683.93	2279.78	3623.93	1975.47	5097.42	1036.55	3105.98	2105.01	1470.48	3187.82
M909T337			0.139642	909.196	337.013	1506.7	2551.66	1919.86	79.9159	2056	175.935	264.068	1375.32	2363.9	1505.73	2059.65	2051.9	3539.41	190.635	2694	23.9866	1670.86	1927.83	1958.59	43.7023	29.5295	2371.22	224.778	2515.97	3018.29	0	0	2574.99	3174.13	961.543	3510.36	2430.97	2363.76	167.782	336.381	28.1447	3083.47	98.1014	2750.83	37.764	1131.73	49.9973	238.107	1959.77
M398T41			0.13994	397.914	40.84	4557.76	5109.97	12799.3	22467.6	49965.1	15422.9	13055.5	3954.72	8231.5	10544.5	2554.15	7809.33	2127.21	27546.9	7099.42	1954.2	36262.6	40822.9	3511.2	1640.22	9239.82	3680.35	12731.8	4936.21	14214.9	3962.19	7398.66	6628.53	21661.9	12488.2	26937	13763.5	13685.5	4006.79	37909.8	10303.6	26065.1	10630.5	14018.3	9401.45	29213.7	12095.9	10792.6	9089.73
M429T276_1			0.13998	428.992	276.139	793.733	521.903	722.639	645.62	908.197	890.088	935.314	1065.13	901.391	1223.06	792.297	1143.83	517.582	1134.52	731.298	900.597	1129.54	759.621	1004.28	953.108	1050.28	587.175	979.276	710.957	575.795	762.29	729.062	740.855	1037.89	631.572	666.464	1174.89	1083.12	1157.25	1484.39	1016.26	651.11	833.422	685.325	1054.56	821.722	747.809	800.187	764.288
M279T371			0.140023	278.981	371.413	1616.96	1835.03	1226.09	1364.71	2178.21	1333.16	1653.33	1381.74	1256.28	1950.87	2467.89	2689.01	925.759	1783.03	1646.68	1162.34	1425.23	2303.16	1864.54	2211.27	2162.37	1161.52	1315.45	1462.9	2029.3	2825.5	2630.34	1495.88	1232.22	1665.79	943.704	1597.25	1684.63	1816.94	4978.71	2580.27	1450.95	2264.18	2306.6	2330.09	1943.06	1695.67	1922.15	976.939
M369T155			0.140028	369.026	155.065	1247.92	912.541	6789.2	3202.16	11222.8	3255.3	4901.27	7465.99	10979	3984.38	147073	2778.71	741.227	3970.47	1804.88	4407.39	4259.26	12579.7	2202.99	1153.32	70995.1	1417.4	37838.5	9475.26	1197.77	19343.7	13580.3	1736.31	1013.9	29967.5	2808.8	2498.89	1116.44	3966.02	43643	3999.45	1541.24	6843.49	7885.85	17709.1	10026.4	4935.54	7195.48	4867.15
M279T25_1			0.140051	279.151	24.885	8823.68	14048	5202.83	13884.6	31494.9	22001.6	7744.7	38383.1	27362	37320.3	35763.4	38880.3	13473.1	84870.4	50974.4	17651.3	7123.15	7685.18	9895.35	112846	4989.24	4542.86	17190.3	76237.6	20343	45970.6	9349.28	13970.4	44463.6	7446.87	11223.7	19684.1	10520.4	9978.61	7728.29	34346	56382.5	24246.2	106702	65403.1	25290.1	34237.5	67148.3	5861.89
M1042T371			0.140411	1041.56	370.743	859.492	4802.72	693.923	1725.14	527.263	1721.18	3347.84	1284.08	678.98	1275.69	448.835	2705.48	195.883	1962.2	1383.26	325.805	1514.74	1134.34	1920.81	867.431	3822.74	567.215	2578.43	520.901	486.664	547.171	716.476	554.009	1926.13	690.366	71511.6	3113.64	844.363	1170.38	1211.77	597.234	506.36	1041.15	803.629	3177.33	534.282	510.181	1120.18	720.048
M269T23_2			0.140961	269.271	23.1435	2400.22	1898.72	2137.61	3595.47	2944.18	1541.48	1798.48	2384.51	2210.52	1382.38	4377.02	1029.87	5338.69	2576.26	6539.81	2352.26	3189.77	1004.63	2815.28	1695.79	2287.75	2438.8	2600.63	5735.03	5276.67	3120.93	1173.68	3631.46	4740.53	2105.56	2150.73	2387.14	3217.02	3380.64	2441.02	2080.98	4167.31	8896.28	2829.64	4432.3	1879.98	1319.94	4267.92	1985.56
M493T25_1			0.14133	493.309	25.131	13470.6	39174.9	2394.23	36354.7	82358.1	24502.5	20399.2	22006.3	47027.5	34642.7	7453.52	31033.5	5714.97	99090.2	34624.7	644.572	53727.8	93496.9	15666	32279.9	35928.9	21262.1	11061.1	10775.2	24857	5277.21	41886.6	45062.6	60716.7	27241.2	39719	87140.9	66125.8	25495.7	20261.1	74709.9	44780.9	98572.9	43741.7	48112.3	72863.4	19867	27972.4	8055.36
M393T28			0.141783	392.732	28.357	0	8379.05	1624.06	22104.8	100.508	18853.6	10033.2	0	0	612.511	0	6336.74	0	7130.9	11999.2	25640	17078.1	151.893	978.425	9202.74	61.3173	14189.7	0	30.8525	1812	248.297	0	938.616	0	0	9983.01	17258.5	13761	12150.3	0	8885.64	2739.84	13570.8	2708.28	3425.35	77.9172	3408.89	2090.82	5880.47
M226T24			0.141802	226.036	24.345	81847.2	4614.65	19350.5	791719	280961	112069	211147	5403.07	33428.7	4093.38	9901.92	3063.26	22373.8	197446	54351.2	55074.6	1.2557e+06	214657	97946.1	21325.3	174566	72514.3	97350.9	29848.2	51250.6	55466.6	253200	80269.2	297143	564068	5013.94	231374	37878.3	116678	1.9165e+06	93361.1	336122	245771	291123	27235.8	243311	13992	55330.1	99207.7
M299T310			0.141915	298.861	309.558	2616.29	2387.13	33931.7	5725.69	14283.5	5169.23	10138.2	4371.03	9394.33	7051.96	19170.6	23232.2	5405.2	4227.65	893.178	4483.58	4743.55	2446.53	8784.62	1775.83	3764.22	1911.4	3882.75	2983.56	3438.97	5958.39	6977.15	1160.3	2661.26	12752.8	3825	8167.35	6003.36	11220.3	6060.29	1695.54	3393.02	4126.63	4096.14	3038.96	1925.85	3512.43	2053.86	38788.1
M270T223			0.142421	269.973	222.535	1757.43	18579.4	7608.89	11550.1	2779.15	8092.2	9281.64	2940.75	7043.84	6375.16	3417.6	13893.6	647.848	17630.4	33783.9	6456.63	12566.3	2546.48	3095.37	11317.6	2707.34	21690.1	2690.86	1259.68	2828.38	5905.77	3880.28	6398.8	11315.9	2234.07	6701.63	8048.78	11607.4	4910.91	8515.21	2467.62	7464.44	4702.63	2019.17	4879.62	2148.7	3310.34	7171.95	7740.46
M291T286			0.142548	291.108	286.052	869.415	823.46	1332.27	1550.08	1475.18	2268.53	3331.75	763.67	1683.3	748.581	2665.85	1293.59	594.924	5445.4	620.528	945.369	1482.17	758.49	1543.8	925.763	877.56	576.202	847.449	704.884	749.495	919.842	612.294	736.463	1209.18	949.389	5013.85	973.935	752.144	3709.37	953.88	3246.19	645.682	2030.24	1193.15	792.771	755.655	837.043	798.485	643.848
M447T353			0.142637	447.209	352.69	594.414	699.69	518.438	21235.9	391.45	34467.5	8479.44	1507.99	2198.34	2110.64	748.024	3482.34	1018.73	10110.6	453.776	223.703	17746.8	662.173	2779.41	1089.87	687.271	442.154	731.437	283.082	652.08	520.466	503.529	318.783	1278.3	1124.1	5684.21	3230.97	1374.21	13104.6	795.719	1681.96	347.891	1579.27	652.832	1096.5	489.263	734.797	523.311	956.044
M450T183_2			0.14269	450.261	182.792	305.625	1312.34	567.311	1866.88	1508.89	3292.48	5400.07	699.79	3590.5	1397.94	371.073	777.498	63.0217	2927.53	2481.25	30.7311	3166.43	5052.11	5745.25	2086.73	693.635	3214.06	530.25	115.944	2452.09	254.91	1470.79	1989.53	3241.78	539.005	10822.3	3432	2374.4	4106.96	1237.24	6359.83	574.876	8732.94	1690.59	2236.29	4030.6	2200.47	1581.27	178.53
M515T310			0.142731	514.818	310.266	1554.88	1464.54	2153.24	1213.32	1975.16	1327.98	1378.83	1813.6	1022.89	1632.28	2380.61	2168.42	1935.22	1188.27	921.095	1536.72	1554.57	1057.86	2185.44	1348.57	1455.11	1307.58	1396.66	1721.35	1681.18	1569.56	1547.58	1320.77	1578.29	1991.21	964.512	1855.82	1812.04	996.634	1481.7	1019.29	1576.98	1385.92	1560.61	1311.34	1239.41	1589.41	1096.28	2188.62
M343T259			0.142784	343.198	258.669	942.111	1344.33	522.064	14790.8	582.413	19315.4	46118.2	1654.66	1966.4	2217.29	554.327	5197.66	560.616	13623.8	527.758	312.407	38466.3	1065.11	14384.8	2504.94	1094.14	558.001	962.402	418.852	431.565	366.715	498.624	388.283	22198.6	583.132	28555.1	22054.7	5504.96	12088	1179.35	1740.71	401.731	2725.53	1027.86	5806.75	437.28	1125.77	1571.55	864.002
M695T127			0.142982	695.468	127.05	6845.89	17538.8	4090.42	7951.3	12420.6	11675.8	9854.44	24832.9	13866.9	10006.9	8936.7	8807.39	5266.14	11640.7	7749.92	604.798	15327.1	13364.2	14446	2991.3	9210.42	6168.37	6678.94	913.974	7749.61	2932.61	14482.8	7278.37	5945.57	13913.7	10324.5	15060.2	13534.9	11199.5	2482.29	14613.6	3374.59	17812.1	11618.3	16525.6	11916.5	18270.1	12064.3	800.879
M141T45			0.142994	141.092	45.101	5258.51	4203.63	13729.4	9478.26	12234.6	5017.92	8007.57	5079.65	6897.81	12344.8	12485.1	8414.17	6887.78	7554.96	9081.51	3627.99	9068.06	6431.07	7069.75	24555.4	19943.5	13943.6	18400.4	12816.3	6991.68	21214.9	14124.7	8297.98	11649.3	14629.4	9510.08	5097.56	4237.33	5167.33	11512.6	7578.21	10934.1	4888.07	4940.73	15128	6510.53	11517.2	11030.4	17614.4
M242T365			0.143204	242.08	365.185	8663.67	5659.35	9419.04	9326.5	2763.35	20679.6	2364.47	6665.28	11409.1	5581.25	17878.5	13271.9	4004.76	11338.1	6887.93	3831.97	12320	3634.21	13466.3	4142.91	4524.35	20365.7	6376.06	6315.35	3007.4	3992.88	7520.77	3877.59	5675.85	5113.67	14715.7	11456	8396.62	12969.1	4310.03	6073.7	2035.52	3350.54	3952.14	15387.3	1634.67	6180.65	6496.94	12049.9
M467T45			0.143259	467.373	45.322	2905.32	8397.07	2363.79	19359.7	25864.1	7288.25	7328.51	14696	8779.71	78458	3530.56	12640.1	1957.71	30593.3	2027.41	822.028	40903.7	19636.5	3643.84	14580.9	13427.7	2719.58	7941.79	7128.05	21449.9	29644.8	24199.5	4323.07	38368.2	33581.2	12452.8	14244.4	24038.3	24113.8	10881.6	17933	39163.3	13932.2	12322.2	13392.5	39245	7643.5	13968.2	6611.47
M114T215			0.143373	114.024	214.922	1771.24	6102.77	4831.75	8992.03	2188.38	9007.85	8471.51	417.396	4588.51	5080.11	3081.26	7377.08	703.985	9002.2	2636.27	884.591	10835.8	3723.69	2349	995.263	3712.68	817.58	3702.31	1093.24	1262.79	3877.32	5547.47	1166.08	8388.13	1350.59	3446	10724.4	3262.68	4225.56	8028.31	3560.85	1299.15	1177.64	2115.11	1566.86	1589.04	2177.78	2011.85	4091.96
M691T352			0.143785	691.38	352.232	1413.64	1393.01	578.509	122997	312.079	121621	74352.1	317.134	3804.05	502.325	592.504	5002.01	1662.25	4166.45	579.662	219.605	63368.8	767.268	683.71	945.718	246.56	395.07	432.946	558.257	916.886	272.213	655.812	194.853	977.727	1102.59	43157.5	941.842	3311.34	25349.4	4318.69	869.787	361.928	482.892	460.518	9897.32	241.247	309.382	1592.7	2058.18
M438T257			0.143994	438.209	257.472	342.031	499.298	293.229	10122.1	700.413	51591.1	20620.6	1347.6	2288.1	2943.4	967.67	7009.15	143.797	14869.9	367.388	127.873	27089.1	1610.46	17783.1	930.494	564.675	660.286	546.651	214.042	151.406	118.281	418.784	144.861	2842.35	566.909	33568.7	18519.2	2414.68	6985.35	1770.58	2211.77	289.476	10345.8	847.156	2875.54	292.978	333.634	532.176	431.895
M935T46			0.144051	934.566	45.943	2361.41	30077	1245.06	9685.47	7695.99	15520	13598.1	5485.98	5000.59	6645.84	7240.33	8685.17	872.978	12569	24159.4	573.531	13663.4	5115.85	4680.43	4698.34	5395.8	13276	3745.25	907.181	8471.22	1654.8	3776.18	6100.14	14240.4	7537.48	11117.3	11801.5	15489.4	12579.6	1513.65	9760.81	1998.41	8470.87	6192.68	12402.9	6320.97	5456.6	12484.5	639.072
M95T153			0.144179	94.9247	152.98	12533.7	13064.2	16243.1	13741.3	14905.7	15200.7	15676.6	13083.9	10424.3	20141.4	17505	10912.2	14837.7	18439.9	12718.5	15475.7	19592.8	10421.8	13550.4	10636.5	14799.3	10058.3	16211.7	13320.5	13458.2	18739.8	15591.3	15152.9	14602.4	13541.6	12662.7	16070.8	15290.9	16959.5	16741.5	11636.5	11368.8	11697.7	13694.6	12412.9	13397.7	11502.2	11283.1	16927.9
M250T40			0.14426	250.058	40.193	16840.5	14379.4	4653.68	27435.6	3235.72	7476.4	10651.3	16866.2	10883.4	18115.8	25001	6673.2	18430	7209.68	17614.4	14596.6	10197.1	33507.8	21846.5	11012.6	23657.5	23321.2	24032.2	15296	57688.7	13733.3	10693	26062.3	19959.7	20667.5	234632	17079.6	23042.7	12666.4	12702.7	15820.2	17366.5	27621.2	6301.71	18408	17032.8	6745.39	9131.11	8168.96
M103T100_2			0.144428	103.003	100.384	2519.4	11614.1	9321.64	10116.6	18555.3	9216.28	24711.3	3232.58	4462.71	6715.01	4303.39	12704.2	2012.16	12010.4	16331	10220.2	7040.3	4529.41	4696.95	7085.51	9736.96	11954.5	9029.34	4798.48	3916.21	10501.9	4772.73	7721.42	4631.73	4431.39	14548.9	6990.86	5772.67	7713.08	15045.9	7819.84	4209.12	17253.2	6893	12093.8	4687.05	3159.5	8950.43	11415.3
M382T154			0.144495	382.016	154.328	6806.25	2805.89	4806.55	5357.1	7806.22	3377.4	4347.82	4304.61	4376.22	4507.68	9499.6	5492.77	3629.79	2963.5	1816.65	2118.74	6535.81	3162.88	7205.04	2308.54	4985.58	2227.26	5428.92	6310.98	3616.89	2548.17	2951.2	2010.78	3108.81	3447.22	3873.23	6112.42	5206.91	4644.11	1636.98	4187.28	2185.98	3601.46	4427.77	5152.94	4442.21	3863.12	4632.21	4672.52
M557T45_2			0.144501	557.458	44.505	2926.21	4128.55	2001.12	7753.83	25075	3488.74	9978.42	79036.9	20759.3	400290	14874.9	95891.2	3600.34	31086.8	3956.02	313.478	27168	24050.4	4468.37	12295.3	38575.7	6394.54	37865.6	851.224	5430.08	8127.7	863.096	6701.45	55179.4	24965.9	4283.32	45388.7	58303.5	33878.2	3388.8	14450.4	24327.4	4770.59	10130.5	3511.58	7665.84	11606.2	4329.25	3594.64
M236T29_1			0.144549	235.86	28.8165	0	14267.4	4324.5	37870.8	389.35	29316.6	21950.3	442.109	955.64	2834.87	703.8	16877.4	668.269	16727.9	28857.2	37668	32626	129.193	4529.68	18003.5	274.623	30247.9	795.571	494.483	5482.94	1206.18	303.984	3096.17	312.294	293.352	29781.4	27862	29581	26426.6	1442.22	22615.7	10123.8	27945.7	9230.46	7746.07	748.137	5740.42	7945.51	10165.1
M135T55			0.144702	134.932	54.5495	5408.11	3532.24	5563.88	1170.13	2377.17	4985.94	1618.5	2085.8	2938.24	2642.28	2489.95	5591.4	2649.12	933.376	2339.86	1845.24	1896.19	2617.98	2635.09	1651.78	1889.04	3635.39	1674.88	1467.9	1711.73	1846.91	3043.38	1595.39	1838.84	3363.62	3244.12	2385.37	1895.17	2475.17	3113.13	2228.97	1497.97	1769.1	2540.51	1485.14	2059.97	1672.99	1354.95	3261.17
M490T373			0.144921	490.168	373.45	454.873	868.75	3814.04	2838.12	2269.52	5255.23	1673.23	742.366	1973.27	2131.44	3234.39	1394.63	228.404	3433.41	385.315	1162.72	1909.94	784.523	1038.63	478.372	1219.83	348.765	1527.58	319.844	322.324	529.049	2596.5	224.123	540.726	2116.91	4121.64	1823.59	713.854	979.519	1528.95	737.76	274.216	1409.47	617.918	1192.13	962.449	1558.81	1839.94	3907.14
M183T237			0.144964	183.016	236.606	12087.9	9314.6	16116	30949.8	30458.1	56972.8	48470.7	8579.93	13989.3	5726.47	4974.31	6251.18	1007.74	18646.7	5527.43	20617.5	21566.7	8108.59	3444.57	17374.6	20574.4	5907.82	11782	10753.2	8414.12	11355.3	16135.9	4986.76	6499.58	35575	13671.7	8518.95	6949.48	23343.6	21679.2	26551.4	12477.4	32656.9	18843.6	17929.8	18366.6	4258.11	24695	15261.6
M208T374			0.145042	208.02	374.223	1910.91	941.439	1031.24	1728.54	1516.1	1537.34	1478.61	843.321	1958.09	2107.66	1093.51	1395.4	457.115	1559.55	464.451	719.101	2670.1	1750.13	1733.63	890.502	2337.82	699.8	672.836	940.556	1069.72	945.35	934.935	619.276	1050.77	1054.73	1716.01	2803.97	1194.05	1055.33	1034.37	751.412	846.997	1272.94	1394.49	1453.2	1146.09	1293.13	768.853	740.607
M429T170			0.145186	429.195	170.492	10517.1	315776	241222	150449	153571	60661.4	35483.1	19887.6	51992.5	26306.4	4304.98	9799.22	1882.21	235255	69552.4	23161.3	189430	75634	8224.62	7022.64	582257	32862.6	210880	21311.7	421964	196789	476983	28113.7	385621	263972	151437	36626.1	136792	129576	299422	301474	202659	635707	130352	118800	543855	58894.3	126842	307969
M353T310_1			0.145303	352.867	309.561	909.677	1087.68	14171.3	1715.16	5288.09	1789.96	3132.52	1464.53	2893.65	2059.5	6593.7	8324.4	1795.66	1368.31	649.631	1696.54	1443.04	948.677	2798.48	839.903	1363.03	965.334	1292.49	1242.36	1215.29	2003.98	2354.35	685.729	948.532	4065.77	1317.83	2507.36	2183.45	3311.15	1825.97	688.813	1240.03	1582.46	1405.31	1199.74	874.121	1432.84	925.895	16808.1
M729T169			0.145372	728.673	168.679	10330	4096.56	3091.06	817.632	3397.17	806.56	1319.38	2141.42	2614.07	2575.18	1139.33	2276.09	4350.69	927.233	5315.11	595.954	2357.85	2856.03	1810.16	963.235	1350.38	2757.24	1346.75	3668.87	7875.41	1486.87	1707	7232.1	2396.68	2159.93	5402.02	2126.75	1450.44	1392.05	1627.75	1985.49	1128.45	1557.51	1580.61	862.287	2491.73	996.329	1072.84	3778.5
M516T162			0.145504	516.323	161.609	3125.18	2778.42	857.296	6066.14	5655.13	18819.4	14839.5	14184	40418.9	20216.3	2764.16	20934.5	1593.18	14366.3	5104.06	352.784	33068.4	14816	23390	18963.6	6887.88	10154.7	3303.1	738.581	3208.21	1223.68	8093.84	4816.94	12425.9	6154.53	55197.6	19808.1	6564.68	24322.4	2509.25	52999.4	2550.07	26553.9	16373.5	10099.1	11677.4	5742.18	6188.21	811.575
M201T310			0.145656	200.903	309.634	680.564	762	5481.41	1521.43	2848.13	1392.53	2262.12	1285.32	2277.14	1609.97	3706.05	4263.76	1396.21	1217.97	407.246	1168.71	1283.33	876.915	2338.39	781.672	1196.05	602.543	1164.96	935.677	1036.35	1479.68	1831.83	475.428	846.631	2597.58	1222.45	1869.58	1856.41	2427.99	1646.87	574.695	1004.93	1169.96	1020.81	800.268	633.32	900.684	711.533	5914.06
M223T43_2			0.145709	223.17	42.8165	11691.5	22687.8	25610.5	30290.3	39538.8	11671.1	60664.1	72105.1	134000	60032.8	38621.8	30105.6	3815.13	25971.5	16985.8	4702.98	54900.7	63771.3	26788.8	16446.9	92784.2	20961.9	63987.1	10645.4	18067.1	29412.4	14856	15220.3	81872.6	21995	31205.8	83876.2	49133.4	23635.6	49486	61602.4	19518.4	73137	55214.3	29522.9	15860.2	32813.5	22109.2	32533.9
M257T41			0.145766	256.979	41.0695	6209.64	15886.1	4692.22	8473.56	13648.7	18538.3	2927.38	11762.4	20710.2	8658.86	20322.9	19586.9	5385.01	7235.74	31984.6	7756.54	20774.3	11541	9689.52	14572.3	14868.1	17540.1	9901.78	14525.4	18217.8	8889.58	14806.8	23061.1	17559.1	13721.1	5171.5	10558.2	11378.2	7431.03	20547.2	6344.5	22963.9	10594.3	19899.8	9716.63	18815.4	19482.7	21852.9	30265.4
M213T151			0.145818	212.839	151.008	1832.74	286.614	2411.14	1703.78	1159.38	1447.68	591.987	981.699	337.668	1723.49	2512.29	1500.03	2145.57	1531.09	479.634	3327.76	1709.31	481.719	609.811	355.359	1123.96	133.564	2085.36	2334.02	1642.74	2250.96	1222.32	1164.54	999.425	1224.75	226.837	1591.86	1078.66	654.337	1836.58	481.059	1305.49	182.859	789.569	568.298	711.776	1009.63	920.454	2560.59
M613T340			0.146292	612.797	339.51	14127.5	18117.8	36387.6	35799.7	23967.8	39175.9	41874	37831.7	32959.6	39767.6	26291.2	30646.8	9594.92	40318.3	10105.6	24660.2	38330.4	18570.8	16476	36516.4	39713.5	20868.7	38477.5	8698.97	7909.66	38074.4	44303.3	20438.2	30014.3	36153.3	21375.6	18381.8	8490.27	40746.8	41984.2	43147.9	18329.5	40307.9	32118.6	35162.3	37293.4	41984.9	34317.1	38831.1
M292T255			0.146341	292.13	255.461	567.668	1359.71	673.416	9598.61	677.744	10948.6	8531.67	731.512	1344.38	816.877	680.999	1027.46	488.611	1745.75	622.669	469.681	8825.11	1665.24	3151.94	945.753	700.71	3194.53	645.577	514.871	539.071	519.202	818.943	435.309	6187.68	722.777	5332.67	6738.33	3933.82	2827.44	1101.08	1187.14	518.415	2604	759.269	1681.84	496.119	539.363	907.19	745.009
M825T126			0.146523	824.573	125.766	8948.88	40130.9	3484.78	14230.4	26759.9	21028.3	22516.8	13991.1	23147.7	16709.8	5522.33	16559.5	3427.9	23414.7	16680.9	496.368	31473.6	26930.8	23458	4474.36	12611.9	12281.5	9341.03	647.112	17090.2	2005.8	27216	9634.89	11583.9	25332.9	20469.3	28304.1	30232.4	19676.7	4569.2	32127.1	2434.82	33621.1	25262.8	22112.9	27344.5	28197.8	20334	885.596
M185T23			0.146607	185.061	22.6625	11231.1	2809.03	3533.83	4151.63	10912.9	3735.68	1401.63	7706.02	6276.02	501.042	6214.79	1072.62	10391	1866.97	7156.3	11217	3387.21	8636.38	7913.86	2005.38	7923.68	3984.31	7436.15	11881.6	1354.24	2430.36	1649	2726.75	1875.83	8809.92	5531.44	5288.93	3593.42	1615.68	2345.94	1912.84	4346.54	3764.65	6313.77	2756.78	8243.65	629.477	3744.91	4105.68
M359T160			0.146662	358.912	159.767	1463.49	1879.87	2387	1178.94	1756.91	1217.17	1541.81	2063.05	998.314	1318.55	1190.73	1547.87	2963.12	1059.7	1619.66	2574.02	1055.21	974.607	1836.01	1172.82	1241.04	1424.97	1546.32	2583.41	2998.37	2321.52	1653.82	2837.77	1461.9	1940.27	701.434	1763.21	1868.2	1676.38	1618.4	1562.18	2678.91	1087.27	1784.05	1137.72	1966.63	1382.26	1406.27	3112.65
M736T340			0.147077	735.803	340.461	1849.47	2728.11	4931.94	4097.49	3268.99	4507.11	5428.98	5804.32	2940.4	5901.96	4711.12	3487	2867.52	4975.18	1474.74	2797.57	5646.92	2836.27	1075.66	4686.49	5391.51	2603.66	4910.84	1205.8	2753.81	4506.33	4507.75	3795.97	2301.81	4843.89	3451.26	2276.22	2840.35	5783.59	4554.57	6289.28	2432.45	5241.94	3088	3854.72	5558.89	5719.67	4899.28	5436.33
M253T310			0.147112	252.892	309.518	4558.43	5001.92	97352.9	11659	35195.4	11218.9	23271.8	8805.26	18407.2	14266.2	48734.4	56835.2	11204.5	8421.59	1666.1	9436.82	9527.59	5243.4	18643.6	3740.6	8285.67	3974.12	7839.09	5798.42	6635.09	11675.7	14461.3	2819.89	5580.44	29424.3	8171.82	16986.4	13487.4	24567.7	12934.3	3652.95	7154.38	8688.59	7690.87	5918.27	4157.72	7330.16	4108.28	115465
M238T36			0.147402	238.35	36.134	1157.18	5357.25	6773.71	5980.93	4011.14	2129.27	1333.17	3604.01	1965.24	7149.89	1035.95	314.551	812.77	4342.91	2453.06	354.463	7230.37	3122.94	353.833	737.342	8024.4	1192.58	5812.89	1141.92	10334.8	3641.24	10408.4	1717.87	9714.79	8377.22	10423.8	2240.66	2859.47	1773.52	4303.63	4734.36	4041.21	7106.66	2889.51	2694.07	3864.38	1523.88	2296.31	4883.05
M363T338			0.148106	362.979	338.347	9920.22	6344.51	1325.47	1423	2971.55	1573.05	1676.07	2238.73	1406.82	2107.2	1745.05	1844.15	8547.54	1719.03	6190.62	1517.49	2001.02	3986.32	11912.2	1593.95	1903.2	4691.93	394.91	9485.92	4819.5	1598.94	1626.75	6325.68	6610.5	839.676	3633.81	8910.81	6539.53	1721.07	1877.58	463.038	7018.15	1557	1464.17	1629.96	673.992	1622.89	1910.4	754.42
M217T405			0.148121	216.909	404.854	2809.22	8031.47	5726.15	3612.04	3583.85	3087.83	4888.8	4911.98	4016.39	8058.27	7123.56	5468.24	1241.75	6681.76	6958.47	2928.14	4783.73	3460.74	2368.5	3255.01	4389.17	5343.09	3797.33	2467.37	4435.62	5037.31	4604.03	4867.09	9919.99	5245.9	3389.3	8710.18	8994.23	4769.38	6238.28	4156.21	4888.52	3566.1	4375.68	4372.55	3641.64	4917.44	4501.22	6035.94
M242T42_1			0.148147	241.979	41.6275	8005.84	15281.2	185352	25854.7	33277.6	11071.2	16614.8	50091.9	74356.2	33026.1	59723	13267.9	4166.06	46471.7	22036.8	30981.2	22231.5	54203.1	6794.04	110624	179050	19447.9	276796	122436	3513.48	220638	51338.8	5107.64	4753.05	43988.5	8142.47	21927.6	6964.77	24768.6	50580.3	24047	54131.1	24341.2	59038.9	85502.2	201245	8689.31	45859.1	20389.4
M275T323			0.148193	275.071	323.425	504.998	1283.56	837.07	6698.94	1036.19	10597.4	2736.98	594.753	963.071	1114.18	907.194	926.001	604.313	1956.64	636.156	541.675	4072.22	807.615	1035.35	877.583	1024.05	842.911	1621.82	731.182	542.619	739.76	612.656	613.787	1355.01	846.375	28734.5	6045.03	1120.78	930.596	1814.86	550.486	698.298	1401.58	808.654	611.455	689.428	791.22	552.014	948.171
M189T410			0.148463	189.051	409.541	633.018	564.872	886.66	3712.01	720.306	7102.61	1570.19	825.208	749.958	879.202	707.031	860.859	522.23	2373.1	778.916	922.281	2477.02	637.211	752.057	829.685	559.337	657.748	827.387	489.205	804.486	412.754	867.877	648.383	640.59	615.845	1968.47	2812.37	559.966	1479.94	1731.56	526.885	525.577	937.036	814.582	815.042	581.397	575.711	465.558	647.687
M347T24_1			0.148936	347.126	24.182	9444.11	1919.92	1417.91	3523.61	2700.12	1997.95	1390.5	8646.46	3974.61	1476.68	8021.82	1679.32	4075.67	3791.84	9332.33	4976.29	2635.57	5206.59	2750.19	1636.33	1685.49	5832.09	9887.66	10054.9	6553.94	2510.07	3495	10271.7	6536.32	3540.51	6266.49	1024.64	4753.88	3112.26	4214.92	4676.28	8643.07	15082.7	4356.15	2158.64	13124.2	1024.63	3834.91	2161.53
M266T276			0.148982	266.019	275.883	2932.07	1716.73	2070.49	3425.93	1940.4	4367.55	6039.34	1990.8	2320.01	3090.75	3659.98	3022.37	1196.4	3857.95	1052.05	1253.95	4727.69	2264.72	3900.63	1767.1	3420.85	1420.88	1876.36	1819.7	1336.93	1820.72	1646.61	1109.43	2805.6	1692.12	1960.56	5503.62	4879.93	3057.55	2160.1	2303.37	1126.8	1955.79	2343.47	3058.64	1195.41	1939.3	1739.4	2450.12
M484T340			0.149138	483.874	340.278	2109.86	2958.2	5011.09	4046.55	3896.43	4508.14	4951.42	5283.67	3994.17	6237.59	3475.34	4191.43	1369.26	5482.5	1469.73	3198.49	5082.22	2792.4	1047.17	4683.31	4851.08	2778.91	4490.99	2532.16	4171.34	4781.16	5602.62	2688.25	2498.21	5198.63	3190.62	2836.79	2483.46	5262.72	4899.9	5439.32	2827.3	5535.08	3343.34	4258.23	5260.25	5045.35	4411.5	5624.24
M233T24			0.149186	233.174	23.7435	12363.8	12035.7	11820.2	14608.4	9479.94	12983.2	11521.5	11547.1	11222.6	9589.3	7996.24	8035.39	11871.2	11647.2	8629.83	12344	11843.7	10258.4	13541.8	12214.9	10877.9	12069.3	13603	10539.7	8565.31	12260.9	9822.45	4801.46	9661.55	11742.1	12856.3	10953.8	11930.5	12152.6	11646.5	8943.21	12313.7	6731.84	10329.6	11322.9	8424.02	11875.7	11338.4	12385
M437T340			0.149292	436.927	339.625	7962.04	10596.4	17946.6	15491.7	17590.5	15749.7	17743.4	18811.1	18863.7	18101.3	19423	16358.1	5294.53	20102.5	5658.66	9578.41	19817.1	9972.17	4926.3	16123.5	16849.8	15851.5	18615.5	10038.6	15697.2	16063	18727.5	10349.4	10658.8	20146.3	10873.8	8542.51	5138.14	18640.6	18829.3	16666.1	9515.12	17830.5	12469.2	15186.7	18489.2	16285.1	18212.8	17969.2
M543T276			0.149458	543.006	276.159	2577.04	594.779	1897.66	1818.14	1949.34	2296.64	2373.86	1404.59	1985.33	2696.64	2345.88	2292.75	523.605	2591.99	381.743	497.762	2454.88	1491.73	2094.71	1070.03	2459.8	748.111	2115.82	675.738	650.853	950.415	1064.49	375.519	1663.85	835.82	1100.44	2462.25	3094.48	2565.45	1736.09	2213.93	405.086	1089.79	1062.12	2380	413.087	1688.34	1773.69	2372.15
M557T283			0.149583	557.169	283.31	1501.7	1248.86	3272.83	2635.12	1931	5155.96	2673.71	1696.76	1011.82	2144.95	2636.68	2896.28	358.127	1738.75	995.868	780.122	3765.82	2450.42	3735.1	728.088	2699.74	721.403	2467.24	972.519	1226.82	1633.12	3485.14	1325.6	2168.96	1282.42	4916.37	2340.2	2456.21	3272.93	1767.39	1346.01	1204.98	2364.56	2235.28	1329.57	1493.73	1356.3	1530.03	3077.58
M230T40			0.149614	230.062	40.104	5025.05	6570.64	22491.8	15753.9	15383	10230.9	9252.86	12330.6	20427.1	29871.2	4940.88	11079.5	4219.92	57337.5	9689.09	5787.41	23768.5	10732.1	6410	8560.55	14505.3	13502.8	11810.7	7524.65	12053.3	9062.43	6176.39	5069.62	7087.85	9608.65	5942.41	44502.8	26844.8	8349.82	16853.9	16751.6	11713.6	8754.93	6803.26	6919.51	8188.1	3392.86	15176.7	5196.4
M359T36			0.149655	359.048	35.568	2263.37	14669.7	13612.3	36482.2	14258.8	35163.5	17363.7	13606.7	35054.7	17478.1	12785.8	31844	5421.38	31340	34495.4	64630.8	998.752	4149.16	13702.8	25692.3	16342.3	30142.6	6066.6	16493.1	18557.3	19932.2	18222	11455.2	28719.1	14238.5	15072.7	25673	18673.6	18007.4	18339.9	37318.4	30580.5	15811.3	29618.9	21007.7	31432.1	23424.2	50274.6	31283.7
M172T183			0.150174	171.888	182.595	1648.93	1245.38	1661.18	88.8662	1066	100.133	273.077	487.174	958.315	657.849	999.187	1054.66	2145.37	94.0843	857.139	188.207	1056.38	775.494	1458.47	821.197	329.751	412.847	373.877	1763.36	1864.25	2829.19	1274.25	1742.91	933.253	1273.08	576.42	381.849	745.706	309.432	1207.56	747.172	746.803	432.704	1256.74	161.974	1204.89	1593.13	273.999	1955.54
M271T24_2			0.150599	271.045	23.741	20069.3	17051.4	3988.06	15307.4	13956.6	14707.6	7586.9	15941	17138.4	5533.14	15222.8	6745.23	9311.54	6270.29	33146.5	18170	19461.9	5447.69	3234.97	6677.82	10769.7	17574.8	20223.7	24529.8	3836.48	15761.2	5264.53	7267.48	6112.97	10051.5	6339.34	14492.1	15419.2	7189.29	8632.79	46388.6	7308.93	9578.57	12498.7	26308.2	9251.07	3381	13055.4	11964.3
M68T40			0.150686	68.0143	39.549	36074.6	34734.4	21169.6	43747.9	16319.6	30813.1	31243.9	18255.3	14499.2	31368.7	22984.3	19916	90997.8	12257.5	67370.8	151798	32128.9	6996.54	44990.4	38108.5	28473.2	35444.2	44180.8	44291.6	19388.2	16150.7	11648.8	18930.2	8376.05	24583.2	17150.4	45400.2	44896.7	30351	5461.52	28112.6	27168.2	40485.1	32866.8	21510.4	26186.8	7856.02	39294.8	47308.3
M397T278			0.150973	397.115	277.788	10714.1	8485.28	6130.25	18821.2	30654.4	79084	46282.9	7920.79	8582.12	24970.6	20386.8	7849.36	2811.36	68921.5	2736.62	1314.65	29128.3	20534.8	11486.8	7547.23	26758.2	3166.86	14697.9	4189.15	4836.34	6377.11	11020	4068.92	26833.6	3126.86	20048.2	63858.4	38347.9	31787.3	3693.43	16936.5	4097.82	18354.2	11800.4	20944.1	6148.5	7192.38	8913.48	7158.69
M784T98			0.151118	783.521	98.396	11510.1	18863.6	18452.3	11875.7	45040.3	11434.9	13697	79447.6	89150.2	80314.4	20607.8	34092.2	5389.08	27709.9	16587.9	1614.43	25505.4	16370.8	17025	6556.63	54866	26254.2	52405.5	2180.25	128116	3100.39	54693.6	19390.6	22239.4	45008.5	17996.4	116037	126683	30653.1	21740.2	16498.6	5920.34	53983.9	60116.8	91334.2	36403.8	80206.4	86841.7	2490.49
M241T310			0.151189	240.857	309.558	512.137	481.352	6502.68	1288.15	2666.37	1050.65	1874.25	904.083	1922.09	1503.71	3871.75	4357.22	1009.49	790.655	263.125	894.894	927.641	664.13	1465.41	496.493	874.58	402.532	888.309	583.537	744.242	946.488	1080.2	381.759	675.567	2409.62	756.6	1714.41	1272.09	2248.35	1269.61	405.537	700.275	782.648	716.883	720.92	547.47	745.86	410.664	7721.26
M586T285			0.15137	586.321	285.45	636.677	972.366	420.636	11661.5	311.452	19358.4	13858	693.303	1010.69	999.826	302.386	3708.37	188.627	3063.06	321.74	37.704	3947.29	989.323	6666.95	1432.33	1403.57	349.058	664.463	311.988	136.617	179.247	458.879	207.972	2568.24	514.177	73367.8	4894.49	4481.52	2481.04	1262.31	597.696	334.884	3206.87	534.446	1389.49	310.669	336.351	628.949	576.675
M271T426			0.151764	271.057	425.5	888.857	1192.01	1059.96	2171.53	1582.36	4321.22	3178.07	1118.1	1288.16	1504.66	1010.14	1285.58	627.64	2119.1	798.183	765.178	2037.82	834.827	804.21	921.625	1375.56	579.123	1529.63	1047.88	979.104	974.486	1333.49	572.526	1317.26	909.803	1358.64	2095.92	1366.14	1315.33	3355.58	1215.09	759.021	1260.23	1198.13	1061.16	988.2	984.794	1228.08	1764.61
M523T45_2			0.15179	523.435	44.991	738.186	2348.74	850.299	3129.36	13594.4	3161.9	2277.39	4298.68	4171.57	20158.4	831.052	4203.28	319.776	12253.5	3285.19	444.402	7780.9	7410.72	1101.98	2325.17	3968.73	2001.23	2287.92	1178.88	12330	13241.1	8031.14	2106.27	13533.6	9582.77	4599.15	6386.63	9876.62	8693.68	3718.58	5318.71	16696.1	4794.62	4293.39	4677.62	12645.1	3873.73	3726.81	1168.01
M1132T167			0.152046	1132.02	167.094	1416.78	3849.85	3495.31	1196.67	3259.9	1151.14	1806.94	2450.37	1669.9	2670.01	1637.74	1885.26	2492	1674.69	1967.82	740.959	2737.33	2271.59	4348	1221.61	1253.92	4030.97	1336.95	2485.94	1028.95	1512.77	1575.19	3137.73	3800.29	2107.81	2404.51	2350.83	2739.26	1790.75	1033.96	2122.2	3851.9	1487.7	2499.96	1144.31	2588.03	1586.35	1373.85	3385.58
M844T129			0.152237	843.593	128.994	10906.8	8924.92	3261.61	23576	99792	76467.2	62382.8	50033.4	34075.8	47837.6	35033	98348.9	4489.49	97520.3	72203.7	1215.82	45455.5	108289	96855.4	8572.74	48320.6	52457.8	39381.7	1051.61	13503.4	5928.51	39229.8	16852.4	26862.3	104353	24792.9	100543	110739	86248.7	8706.99	80844.2	4390.98	99085.1	35215.9	41238.9	22632.8	51930.2	29261.8	1850.54
M273T33			0.152282	273.08	32.888	3108.58	6003.06	3034.55	17415.9	19854.2	4437.65	1648.91	7257.76	14933.4	17318.2	7075.95	8854.94	5532.52	14322	6786.14	17006.4	19886.4	6472.2	2591.21	4933.54	9623.41	6184.6	6571.86	6376.36	10053.3	10525	37443.8	4151.58	10521.9	10564.9	12015.9	12997.3	9649.26	3745.47	8542.59	20541.1	10163.2	13251.2	9018.36	7556.16	12454.4	11953.3	7151.95	5792.44
M669T130			0.152286	669.45	130.17	3279.95	7700.87	3113.08	3511.6	4610.23	6401.58	5863.66	4832.2	6154.8	6060.88	6211.05	4160.46	5655.9	7473.55	10913.4	680.394	6446.18	5238.98	9004.26	4180.64	4298.75	11037.7	3711.88	2583.22	2436.64	832.722	8755.6	3719.95	4693.66	10035.4	5142.29	7342.53	6765.95	7792.04	4077.52	7927.98	2303.38	6049.37	6465.35	5532.49	4390.5	8824.79	5472.11	733.827
M571T349			0.152364	571.131	349.017	706.472	587.153	1191.22	9557.08	4416.53	9529.02	9526.65	1334.42	2060.69	1054.03	2499.88	4099.1	787.487	8715.02	405.889	527.084	9194.58	2106.08	4472.86	992.125	5953.32	318.708	1663.77	1033.08	418.189	582.109	1045.7	485.746	2821.41	562.823	5498.25	4858.94	2855.83	3995.43	1349.95	3834.5	385.277	1559.96	1598.22	5145.92	383.075	1316.47	1909.7	2161.9
M484T276			0.152401	484.207	275.839	600.205	969.394	362.995	4611.69	452.468	3785.53	6843.53	727.538	754.882	666.135	501.191	1916.48	273.648	1965.43	462.919	183.216	5098.27	607.337	3844.07	772.617	675.165	507.463	721.644	299.254	363.703	354.237	411.242	304.409	3191.53	473.096	19767.6	5876.67	2323.7	2130.87	1120.87	616.947	257.107	1142.03	437.718	3372.2	351.12	472.869	1002.97	474.463
M145T154			0.152445	144.869	153.683	20255.4	18135.3	27304.5	27196.1	20624.7	24320.7	18375.1	20493.9	11842.9	19150.7	18963.9	16638.1	31679.1	25959.3	12518.5	29682.9	21260.3	11962.9	14444.5	8749.04	37830.3	7815.78	28825	21778.8	27572.3	49473.4	32696.6	19527.4	16789.4	20629.3	12476.5	21746.2	22378.1	12362.8	4566.75	19364.6	26675.5	10849	21653.9	24264.4	14321.7	15435.3	22516.9	37157
M279T152			0.152645	279.039	152.3	4.46798e+06	864121	2.535e+06	4.77008e+06	7.96895e+06	3.67096e+06	4.14528e+06	2.47271e+06	4.19188e+06	3.02646e+06	1.00714e+07	4.0406e+06	893499	2.8237e+06	776548	284631	6.76762e+06	3.32913e+06	8.46251e+06	1.05231e+06	3.37882e+06	1.17994e+06	1.48278e+06	2.56888e+06	1.04062e+06	609578	1.9372e+06	604350	2.35635e+06	1.22303e+06	9.31885e+06	6.09448e+06	4.16278e+06	3.45759e+06	1.1583e+06	2.96196e+06	399116	3.40326e+06	2.05011e+06	4.61902e+06	1.22322e+06	1.97958e+06	2.24602e+06	2.13835e+06
M663T42			0.152979	663.208	42.0005	4624.04	32400.4	17781.3	108059	43567.6	58267.5	35745.7	6735.42	18261.8	18178.8	5399.83	13496.1	1282.82	44115.8	19434.3	8494.74	150735	31256.3	4381.83	6732.94	20050.6	9854.15	11670.2	10320.4	15252.6	8305.43	11874.9	18243.4	19877.6	11668.5	29327.9	60101.2	41925.4	9936.27	38941.5	24191.4	48208.2	107184	33056	18670.6	21627.5	9757.39	17258.6	32986.7
M874T42			0.153099	873.527	42.466	41373	25992.8	11284.2	5086.53	51968.5	12679.8	6093.68	295686	79143.8	118554	51926.2	34907.5	18604.4	48901.9	30045.9	300.977	15786.8	51216.2	29563.5	15179.4	128954	32537.8	78331.8	3978.71	6148.48	2854.19	88177.5	16504.6	19234.6	57049.5	38697.6	24656.3	11257.6	19446.5	23237.2	9877.3	7862.81	48658.3	71426.4	139071	47757.2	49951.1	121422	957.249
M316T365			0.15358	316.116	365.281	8291.35	4464.34	8291.17	6929.78	2408.9	16254	2046.15	5761.02	9623.23	4692.34	16360.1	11533.2	3787.26	10126.6	5688.23	3286.26	10198.3	3190.09	11395.4	3649.34	3672.14	17749.8	5425.14	5741.31	2270.21	3711.18	6597.2	3549.68	4951.48	4815.88	11578.9	9899.65	7116.77	10212.3	1287.18	5370.36	1655.2	2805.7	3370.07	13278.5	1384.43	5604.56	5527.73	10330.3
M135T127			0.153654	135.066	126.552	13299.3	1307.87	2570.57	8668.05	4643.07	2140.32	2403.37	3517.75	9753.77	2967.76	5357.5	2234.38	826.482	2441.01	2164.97	2661.91	5635.66	6994.9	9157.95	13114.8	1946.13	817.176	1767.2	15408.1	19717.4	1908.8	10907.6	5238.68	2178.16	9805.18	8746.67	1928.05	1656.01	11489.3	3476.72	2001.48	4635.81	2826.56	6568.85	31369.4	37606.2	3408.56	13121.4	2250.39
M309T38_2			0.153664	309.037	38.227	8812.35	22919.6	12195.6	16145.2	3919.77	25861.8	16357.3	50182.7	73451.7	33110.1	2293.16	51298.7	5395.79	15386	48619.9	50414	8657.07	28995.4	8050.79	29138.9	15359.1	22907.9	85584.2	8308.17	10137.4	28026.3	22012	9805.78	13757.9	11996.8	24880.2	54268.2	27177.6	14419.8	42160.6	19344.4	20413.1	33226.7	50217.9	12766.5	12092.9	12602	32519	14890
M165T43			0.153763	165.02	42.5585	37043.9	10587.1	299263	16097.3	37659.3	47016.1	9702.63	8640.2	88300.5	23749.6	115218	194012	20114.2	43532.8	1264.28	70708.2	16443.2	26652.7	17535.6	9269.95	7279.89	254232	71720	13923	9962.19	44475.4	2939.95	5472.63	19425.2	36383.2	25877.4	13873.5	9303.8	12315	8544.51	18133.9	7694.07	38704.2	6081.84	30338.3	16407.8	5828.31	3477.22	5390.03
M465T338			0.153796	464.962	337.653	2082.41	1612	2478.2	983.613	2125.72	1129.42	1338.28	2309.83	2406.09	2632.16	2904.21	2480.46	3046.39	1583.55	4287.23	895.694	2727.67	1537.12	2661.79	1085.89	1188.37	3968.94	1728.32	5167.28	3111.3	943.125	1833.09	4065.93	4303.06	3326.54	4164.22	3086.25	4637.32	1404.15	1252.8	942.644	3263.71	1350.69	3080.43	896.833	2838.08	1287.06	1175.83	3256.43
M558T391			0.15391	558.326	391.094	607.044	1342.85	294.115	9493.19	377.056	6328.72	98575.6	1256.21	3033.49	2866.28	260.672	13390.5	225.257	5406.08	281.831	127.58	16687.4	678.062	16280.3	3761.83	882.473	230.172	698.341	221.297	231.804	341.401	484.392	462.059	11785.9	613.216	11165.5	10844.7	2491.55	10676.3	1512.05	1450.69	303.347	1436.02	599.547	5291.71	156.109	708.006	1232.16	5268.08
M163T101			0.153928	163.018	101.415	87608.4	95232	91977	55248.8	150071	36533.7	19318.8	38431.7	189095	38805.9	234308	268089	20288.8	26594.6	49694.4	6563.75	116853	98339	79497.4	4941.78	34164.8	47326.4	38851.1	81600.1	32540.4	8746.32	21846.3	10518	21710.5	65234.1	28560.5	781029	373685	11722.9	82880.4	12130.3	23706.8	27727.4	71469.4	22477.6	31020	335.212	32305	57266.1
M211T44_2			0.153974	211.01	44.385	101139	290636	721747	544856	627426	320387	387668	392616	495323	514388	688564	625950	76906.2	598956	376814	322194	441560	457944	362115	569695	754302	315128	829136	660819	314942	770792	511314	370005	383686	586808	492857	428161	315834	468958	665121	489006	582604	574866	554493	611874	532839	700181	575705	746223
M848T127			0.153989	847.584	127.129	18820.9	6950.55	5950.49	27077.9	23415.8	25503.1	88928.2	17312.3	18708.1	30491.9	15380.3	26674.1	9008.32	38098.8	13246.2	752.961	28509.5	26203.6	27246	10593.1	26554.2	19833.8	21419.5	1032.49	11913.3	3175.46	29895.6	24935.3	18871.9	27055.3	15039.6	25822.1	11660.5	29004.9	18675.2	9287.61	5145.6	21334	9827.74	22083.7	21174.2	27887.1	21283.8	1446.19
M119T16			0.154242	118.992	16.4535	27399.4	15403.7	2999.75	46110.9	51232.2	35707.6	8917.25	14459.3	6698.55	6054.79	7864.14	7227.65	5863	3986.33	2657.47	4133.3	3835.68	23436.1	50003.2	13625.2	5756.64	9858.97	3894.77	46949.8	1978.6	1789.37	2158.07	12285.7	11528.4	3168.66	10807.4	4553.18	5015.01	7861.63	4749.53	5591.47	26445.9	1608.82	9265.93	2571.22	55490.5	3131.56	48966.6	9026.84
M116T232			0.154284	116.035	232.467	1969.49	1340.22	3939.57	7146.87	6069.49	1777.93	2883.53	13367.4	9166.75	2178.17	21169.3	4860.41	502.244	1724.13	2824.85	503.953	3822.89	9886.46	1161.02	731.401	8754.54	832.835	8559.96	3562.45	1364.24	3652.09	6300.59	532.759	1131.46	4533.36	10216.7	6131.71	1248.36	1141.24	7450.76	822.677	2315.46	1541.1	6700.22	1509.16	17712.5	1255.76	5174.02	2017.52
M275T192			0.154316	275.104	191.949	2482.78	10896.3	753.547	73073.4	1239.66	84135.7	6335.07	894.462	1770.38	3017.01	1051.94	1092	5364.51	6749.38	7637.54	630.346	33071.7	2007.95	71155	1880	1301.63	17368	5597.29	1933.16	1279.7	940.964	1233.37	1439.48	16045.5	1832.72	249784	103771	7549.07	9196.04	5853.68	1875.48	1619.18	7583.19	2373.18	2978.46	1086.75	766.409	800.705	814.928
M304T29_1			0.154652	303.791	28.764	252.943	23307	6732.64	52052.8	0	41587.7	28073.2	352.569	1872.24	2509.43	161.12	17340.9	253.701	20848.9	38193.4	48584.3	46611.5	0	5565.63	26926.9	0	36624.5	166.811	145.672	9277.54	2818.65	77.7633	5025.91	109.063	194.396	36249.5	48280.3	40667.6	34654.6	752.498	27880.3	10713.7	31928	8418.13	10288	560.775	7174.15	9173.44	16889.2
M201T217			0.154757	201.124	217.414	3147.5	3406.18	741.525	23647.5	1251.17	54846.4	42664.4	2479.76	3594.94	3066.85	12795.1	4947.27	1963.46	3688.57	729.6	4477.65	15191.5	2884.57	65074.2	9112.33	1698.55	1146.48	2543.43	5200.86	614.5	367.553	1222.05	5079.57	6689.39	1492.04	156944	11708.6	4031.27	6068.8	5375.4	3835.88	668.16	12135.1	1757.75	2273	1227.49	1086.4	1539.39	575.877
M196T34			0.155182	196.063	34.2845	3797.26	2121.19	2870.66	2613.98	1578.51	4433.11	1265.16	6507.82	5264.02	857.859	5285.88	2914.03	10527.1	1450.92	8748.63	12222.1	3020.73	3650.88	7258.16	4058.05	4256.47	2271.06	7577.96	10248	1453.2	2322.15	1250.61	1915.78	1861.95	7369.39	1271.1	3404.42	1860.49	1911.5	1634.9	758.874	5861.56	3023.2	3633.83	3289.04	5502.56	750.904	4238.87	4989.93
M185T36			0.155284	185.028	36.151	1252.41	115492	25596	1815.46	8956.03	897.512	227574	5268.35	41532.7	46177.5	58202.1	87989	7980.16	94096.5	40994.4	126456	125981	5659.96	5806.15	7141.47	23102.7	29808.5	24832.6	15070.2	107212	12187	1407.35	171576	53906.8	4175.96	104470	44714.3	56398	126865	13742.4	23097.2	22379.9	2141.19	7726.89	17910.6	4544.31	18276.8	6507.03	95620.8
M349T25			0.155758	349.179	24.931	4585.13	14325.4	4612.96	12247.6	48782	16397.2	12387.1	9700.75	9408.99	59435.5	13580.4	7627.77	11126.8	30089.6	14782.1	8629.73	36738.2	31688.4	3487.14	4007.94	5615.82	3972.17	2620.24	12209.9	12506.2	9321.87	13322.5	4907.37	10484.5	5666.74	431995	9567.19	14570.6	6237.24	17949.3	13350	22809.4	13523.7	13333	21507.3	26889.7	10218.6	14734	2945.68
M508T130			0.156227	508.304	129.518	2109.26	5461.04	783.842	1313.06	5715.02	3160.89	1741.28	17423.6	45151.7	4781.14	5949.24	2754.14	1541.92	2808.84	12414.8	139.098	2305.49	36422.6	1850.42	4434.68	10845.6	17673.5	5114.54	810.899	1659.67	657.933	9222.99	3166.35	2961.16	7020.09	3303.88	5265.97	4466.83	1718.33	1549.4	4510.97	1988.4	7028.56	23269.5	3457.27	26532.2	1942.48	7080.13	609.409
M404T29_1			0.156386	403.697	28.5605	0	16161.4	2543.57	31661.8	0	22697.4	14408.1	0	116.424	1994.49	0	7199.43	77.9679	12955.8	24264.7	14158.8	29976	60.7572	2138	17632.1	0	19550.6	45.4349	256.487	4597.24	950.714	0	3743.8	0	0	14251.5	29580.9	29664.2	15285.7	95.6286	12211.3	5914.88	24046.9	3725.89	5107.45	98.6123	1731.52	3408.73	8721.97
M393T37_1			0.156722	393.174	37.426	32920.1	17406	22627.8	252365	347294	105742	18957.9	153329	62154.2	672533	59488.2	66208.6	42241.7	492213	81369	49563.4	675256	342725	19641.4	45646.4	332001	25409.9	188548	22777.3	21816.4	44653.8	52816.8	93485.1	241136	58729.7	80366.8	213731	145062	60605.3	194833	140653	79970.8	191255	130184	124662	111849	136598	32462.9	52795
M378T158			0.156799	378.216	157.583	634.167	9739.58	1345.15	26781.4	1337.7	69201.8	45635.5	2052.98	2637.67	1856.97	678.601	4695.56	802.707	16324	1243.56	918.243	23481.8	1613.4	6948.81	3921.61	2432.3	2237.26	2094.02	735.1	932.431	1309.7	1221.35	1007.51	43842.5	706.277	95315.6	24116.2	28216.4	10929.4	974.094	3306.53	1137.16	7400.67	1602.67	15366.8	4812.06	1441.45	3887.27	1257.29
M825T41_1			0.156937	824.553	40.944	28569.3	64057.1	7916.94	114234	53976	295638	92847.8	84491.2	73766.3	107567	46704.2	66008.3	3617.56	200337	22041.1	1015.3	210629	20475.9	102700	16397	41150.7	43900.3	32867.1	1472.3	6628.06	4048.31	273841	16839.4	26361.1	134836	72730.5	113597	122825	81446.5	8477.04	85910.3	5179.67	94940.6	58680.1	96433	113728	107825	100294	1830.47
M268T25			0.157229	267.54	25.031	2807.28	8955.18	7918.86	6282.81	5473.71	1554.62	3874.96	5031.51	4113.36	15259.4	7053.14	3260.52	3690.91	12962.9	3675.93	1825.91	8322.95	2521.36	1368.69	784.898	16118.4	1796.53	27585.7	4784.16	2857.53	2182.2	2347.37	5121.65	2947.35	1850.11	8360.11	4521.4	3106.55	2366.03	22178.3	6184.54	14505.8	4983.83	7773.61	2418.36	20627.9	1889.56	5420.71	1514.56
M565T45			0.157438	565.447	45.062	1160.57	4564.77	991.145	4208.84	10263.8	3895.49	1640.06	3458.98	4107.6	18741.8	1454.75	3550.2	667.708	8024.1	6694.03	85.2834	6867.58	7783.73	4871.41	3222.04	2701.48	4404.97	2398.49	1733.61	6930.91	6485.64	6960.67	2135.89	11542.4	10443.9	11512.6	4235.8	6684.52	8974.73	4210.99	7835	13659.7	4531.48	3632.66	4225.26	7635.23	3084.34	4043.97	1581.79
M507T45_2			0.158014	507.273	45.452	11782.3	61419.4	8695.24	25071.9	31678.5	95575.2	33231	2639.1	129339	102341	91447.8	256710	2253.42	97684	47247.4	3703.36	97768.5	102352	101001	19265.8	17259.2	94124.6	17337.4	6809.62	4873.58	6438.83	86462.7	14844.7	22881.9	34401.6	108558	109223	133598	115322	10323.3	73357.8	10240.6	88501.9	49670.8	51076.4	79556.6	59834.4	40193.7	8279.97
M396T276			0.158278	396.006	275.716	8186.79	523.769	5005.53	5387.62	5190.94	6864.79	9501.58	2997.84	5912.03	9581.98	7777.02	8032.4	426.465	7442.06	299.47	319.395	7410.63	3142.59	7025.46	2011.02	10374	689.914	5637.77	721.023	734.987	1474.85	2049.32	217.419	4500.79	1496.84	2309	7142.38	12404.6	7868.22	4146.16	5031.46	301.577	1400.32	1828.01	9289.76	299.164	3441.21	3287.71	6980.79
M757T129			0.158552	756.556	129.355	2634.42	12371.8	2242.81	4933.68	6326.9	12122.1	8761.87	8649.07	6684.99	8097.15	6756.09	8717.21	2429.19	9996.43	10888.4	566.054	8380.29	6924.84	8788.8	5552.27	5451.76	9865.5	5923.09	821.394	3175.43	1346.77	9100.36	7292	6293.89	7322.95	5830.87	9044.8	7215.17	9444.43	2403.61	8580.77	1296.28	10336.3	6683.24	6695.7	6967.25	8845.81	6101.21	713.099
M409T166			0.158977	409.321	165.542	1946.62	4225.35	2965.8	934.904	2614.68	941.953	1327.97	2122.93	823.506	2812.6	3612.89	1721.49	5728.88	1844.4	1691.17	381.503	2682.03	2478.9	1987.78	1234.57	1198.84	2421.47	1414.82	2400.21	5533.32	1231.61	2076.57	3202.52	3015.98	2356.34	2059.47	2323.95	1275.05	1694.89	1619.43	1797.93	1828.16	2058.47	4216	929.494	3105.37	992.946	1198.2	3266.8
M771T128			0.159141	770.571	127.501	4332.91	12256.3	1358.83	8118.94	6621.61	6554.15	11737	7151.79	4718.63	7434.09	4475.59	7177.41	1629.63	9196.16	9787.49	204.229	7997.36	6442.74	9901.57	2959.53	6520.48	4068.42	6390.27	262.738	5333.38	973.556	6351.88	10766.7	7129.37	9497.09	5186.65	8413.55	9035.62	7608.65	1485.81	6490.53	1437.64	7478.21	5466.1	5238.11	5716.36	6149.44	6473.35	412.526
M292T290			0.15915	292.071	290.04	1032.09	1519.51	1808.36	5451.73	3445.61	6466.07	5075.39	892.275	1131.86	2406.07	4016.78	1954.98	544.091	3837.2	655.025	719.723	4704.31	1981.84	1589.2	864.703	3403.1	661.883	1545.57	873.027	870.066	1106.13	4474.16	731.943	2424.52	967.87	5534.9	2579.31	1642	1693.2	3658.44	1328.84	1017.59	1782.17	406.114	1738.02	1080.08	776.589	1151.31	1673.14
M297T309			0.159397	296.881	309.471	1795.07	2053.59	27283.1	3861.76	10341.2	3121.11	6825.77	3014.92	6077.91	5070.05	13566	16724.3	3885.84	2948.71	1313.3	3046.64	3415.49	1650.24	5719.67	1831.07	2093.08	1834.08	2659.31	2088.95	2822.97	3480.38	3741.74	2040.88	2090.77	9137.34	2874.87	5640.45	4578.28	7478.99	4125.38	1534.26	2582.23	3400.16	3039.53	2417.02	1776.71	2596.56	1500.23	31624.6
M261T159			0.159648	260.918	159.371	4077.79	3794	8717.46	4020.63	3832.05	3976.54	5084.28	5018.07	3858.01	4872.4	4265.99	3013.23	10743.2	3820.83	5468.06	6050.81	5546.96	2546.07	4809.69	4070.51	4081.78	4408.66	4692.73	7167.11	7765.83	7526.5	5520.32	8147.1	6549.14	4248.21	5036.52	4503.22	6067.9	5423.06	5335.95	5553.34	8708.15	3606.08	5484.2	3974.72	5505.51	6140.11	4508.27	9799.24
M203T190			0.160148	203.05	190.142	20581.9	88120.3	67902.4	139165	513070	178676	66787.6	41187	95550.5	169471	23587.7	76762	1986.51	74391.7	50114.6	16623.8	179805	276418	434188	27096.8	123730	207545	155030	23372.8	22757.2	15612.4	47115.3	24198.5	518002	29616.8	271831	1.09283e+06	874573	93812.9	101476	47596.1	265992	57718.6	83743.3	107693	19869	54314.2	58116	36343.1
M797T363			0.160169	797.354	362.99	1440.91	2589.93	885.236	76421.8	582.892	23909	18883.5	767.085	3096.54	5662.01	678.118	19858.5	441.655	19463.5	894.235	406.061	49495.6	855.018	849.291	1516.74	582.769	654.798	738.528	615.992	612.479	855.64	582.974	657.165	4210.62	958.488	27194.4	21423.8	6534.3	7888.84	1148.94	2926.28	677.886	4069.98	1010.97	4075.38	432.947	1163.05	2148.2	1323.6
M379T143			0.160173	379.056	143.133	2378.04	27669.1	1958	8423.34	984.9	21051.2	10523.9	4485.7	4319.25	1767.4	7055.65	1779.96	754.391	8748.63	4060.06	23784.6	13258.7	2017.76	2583.47	2673.59	2053.47	5764.41	1685.02	1250.28	21440.9	1525.42	1645.76	2027.04	10078.9	2522.27	6112.02	11274.8	33992.1	8500.85	6679.92	11135.8	1321.88	2520.76	5206.23	1595.54	6295.99	3606.62	1702.98	1481.87
M608T341			0.160266	607.856	340.678	1275.78	699.442	838.558	1328.06	1459.67	1780.26	2509.25	1640.55	1683.57	2325.67	2002.76	1502.71	907.689	2787.38	1017.25	680.545	1074.86	612.906	1803.36	1922.91	1728.49	891.925	2247.67	1978.1	1613.91	1896.45	2246.14	1490.58	750.64	1936.72	986.441	888.344	1389.06	2831.72	2122.33	1757.49	1389.19	2594.55	1507.32	1217.58	2214.6	1669.64	1507.9	1189.55
M430T289			0.16037	430.23	289.397	1228.21	2603.79	642.811	17733.2	798.844	29782	38855.1	1818.24	2776.59	2893.86	719.742	5987.8	563.126	1815.65	625.471	441.61	10674	1229.84	6449.5	1403.67	1048.32	624.186	1160.32	607.169	576.436	669.28	1452.18	540.639	6479.04	836.175	36126.9	22131.1	4169.98	6426.68	2282.8	2462.29	587.821	3444.49	1301.38	3075.21	668.121	1390.71	2149.02	1045.73
M300T291			0.160577	300.12	290.647	3105.63	1395.46	463.025	76794.8	1308.66	13106.5	2658.6	1344.42	2757.88	3759.45	1070.95	2795.56	713.067	4140.63	844.5	606.49	44688.9	2348.14	20773.4	1217.97	3294.26	1135.99	2492.32	963.791	1140.75	811.24	708.764	780.844	1324.49	1010.03	42590.8	3355.46	1469.08	2943.81	1662.67	897.696	896.839	3754.52	1284.53	1307.03	2990.75	911.173	1053.56	1089.34
M227T43_2			0.160688	227.202	43.45	1.18662e+06	4.25282e+06	6.00774e+06	3.9157e+06	6.8033e+06	4.85571e+06	4.3913e+06	4.42684e+06	8.3195e+06	5.85492e+06	4.59278e+06	5.0825e+06	879945	3.65331e+06	4.40955e+06	1.18657e+06	3.92014e+06	3.99846e+06	4.38121e+06	9.22291e+06	3.34784e+06	6.26847e+06	4.26564e+06	3.7044e+06	3.95711e+06	9.40191e+06	5.00061e+06	4.67053e+06	5.1867e+06	4.34529e+06	6.31374e+06	5.42485e+06	3.51833e+06	7.65621e+06	3.80024e+06	8.36748e+06	7.96306e+06	8.43178e+06	8.08128e+06	6.19096e+06	4.16156e+06	8.43214e+06	4.91684e+06	5.84005e+06
M265T38			0.160721	265.148	38.118	113516	138651	155248	47529.5	153227	121773	240274	255481	93434.6	191540	333279	187780	506706	4151.82	349652	166389	168225	151233	147766	126886	131158	88917.4	117208	692891	587386	178823	115674	551342	377036	116158	107207	141689	170043	232409	60032.7	220913	162421	760684	275082	109027	108588	148983	279046	113593
M401T153			0.160849	401.101	152.978	13540.4	1082.65	4462.93	6656.23	17545.1	16684.2	9477.11	5716.95	14915.2	6018.2	14416	10342.9	1485.22	12381.1	2819.7	2967.74	16478.5	9784.75	34029.8	2379.99	9459.5	3741.02	9392.4	2743.71	1767.86	3135.06	3033.34	1844.42	5329.42	3140.95	11395.9	18025.8	9954.85	10535	4551.55	5937.48	1875.33	7306.03	4918.6	11092.1	4081.18	4794.91	5245.66	3075.31
M293T158			0.161001	293.073	158.066	1607.7	714.585	94270.6	16882.5	13610.3	24262.4	24924.4	5909.92	25475.6	3314.11	5978.09	7131.11	798.84	51590.7	1861.47	4004.38	17445	2567.87	11212.5	4134.53	16364.4	2214.82	8541.7	1140.78	1278.43	5478.81	10284.1	1446.69	2920.48	4715.96	5135.91	554.028	2814.62	34534.9	17867.4	3044.66	1518.44	3063.76	3432.85	49058.5	2971.3	9525.09	14801.6	27755.2
M285T283			0.161125	285.045	282.545	1952.95	2310.76	11084.9	24949.6	17622.7	10559.9	11010.3	15647.6	15520.4	9626.96	6295.93	21374.4	2462.68	37875.5	9426.32	26622.5	17312.1	7571.21	12244	9224.28	14635.8	8050.42	9609.63	3008.06	4405.27	4509.99	13217.5	5334.23	8903.53	20574.3	2517.9	4715.69	4243.83	16115	31355.8	4593.46	2700.88	6407.15	17410.7	25308.9	4212.71	7166.12	14077.7	15010.8
M578T150			0.1616	578.348	149.569	2569.55	28044.8	2928.62	6595.76	13082.3	9238.03	38880.5	7691.36	15617.9	17376.4	4260.2	7623.62	965.011	12267.7	22868.1	523.688	9565.61	30407.2	20885.2	5001.2	3491.07	26420.9	3388.83	916.685	5135.52	1151.79	11799.7	12874.1	19727.9	3969.17	35859.9	27149	21354.7	17995.5	2811.41	16027.6	6370.45	41335	14396	7663.17	14620.2	9177.96	6531.17	819.545
M449T44_2			0.161717	449.363	44.176	2508.58	7517.44	4385.71	15146.4	37020.5	6324.71	11976.4	22017.5	12286.8	97899.6	5055.13	28970.8	2053.14	24007.1	2380.89	0	24554.4	20810.6	4432.43	6863.8	13315.2	1931.52	8079.68	4173.7	30268.2	27340.9	21807.5	9048.57	37434.4	27769.7	6916.87	15173.7	22553.8	22375.7	8513.05	18753.3	62371.6	14710.7	14761.9	12435.1	27944.3	16771.2	11528.2	9686.8
M310T29			0.161986	309.927	28.82	1989.3	3566.47	1688.14	846.748	3165.31	2722.27	3234.46	2922.24	5003.18	5460.46	3640.88	2261.89	1120.16	3182.18	3429	2525.26	2366.12	5470.21	3318.52	1982.11	2641.68	2639.29	2158.36	1689.28	2459.32	2874.51	4124.96	4031.49	6531.24	3216.85	3293.99	1822.37	2031.5	2680.42	1916.48	3367.37	1928.32	2431.25	3881.04	3724.97	6267.62	4300.28	4372.31	2172.76
M625T154			0.162174	625.327	154.337	1387.8	3741.16	1127.29	2735.12	2897.9	3356.64	4030.83	3915.03	12173.5	6135.11	2773.36	2853.06	1646.34	3654.99	4338.92	808.535	4491.29	6152.07	4718.47	6882.3	1795.13	7985.77	1351.87	1186.05	2406.29	1340.07	4397.63	5075.41	5590.63	1453.03	13633.9	4810.98	4007.3	5888.61	1242.07	7291.93	1713.73	14433.2	5507.11	4806	7115.86	3973.79	3289.97	1602.1
M252T43			0.162287	252	43.1395	9708.04	62960.9	61560.7	45577.5	102694	3332.7	11480.4	241806	159765	12038.4	276780	86123.4	2869.92	33248.5	263435	76220.8	38800.6	137572	14586.3	39220.8	129171	78925.4	652547	261126	16904.1	27846	29818.3	10717	8568.81	112138	26176.7	53613	36038.4	20135.7	29565	23017.4	88776.1	49364.7	120694	31937.7	941087	11997.9	109845	87925.2
M123T342			0.162298	122.967	341.952	60745.7	68596.2	82645.4	73907.8	80433.4	80773.7	83221.3	85746.5	59635.9	87986.6	93051.8	79521.8	70691.8	84755.5	70864.1	87954	86514.8	62645.1	18916.3	83647.1	83277.6	67073.9	80051.1	72823.6	73251.4	92560.3	89962.4	70978.6	73799.5	65018.3	66342.5	67763.5	66425.8	85243.4	83773.3	103447	71603.6	84536.4	91478.1	85750.7	71671.9	89427.8	77521.2	90489.4
M105T291			0.162451	105.019	291.341	6300.76	8037.89	7462.05	27928.2	17035.4	27560.3	23343.2	4823.75	8030.93	11525.3	16226.2	11779.8	1472.23	31648.6	2480.54	5330.04	23558.8	7855.62	4830.27	2575.68	18489.6	2801.23	6722.39	3668.72	6183.98	4928.4	18581	4628.86	12570.2	8012.65	11396.3	12549.9	8252.72	6734.62	24999	5024.02	5092.62	4680.33	5936.84	11022.3	4874.38	6509.43	6927.29	9296.48
M514T174			0.162555	513.996	174.155	2340.94	4987.1	3094.44	1816.03	4442.37	2274	2489.42	3461.59	3944.65	3768.19	3195.71	2475.65	5340.94	1590.68	6536.87	492.283	3110.8	3325.9	4556.61	1559.08	1881.16	5819.56	2248.19	4798.98	5086.9	2525.6	3183.62	4808.96	4287.01	3564.54	6014.53	5858.62	4093.98	2339.46	2371.53	2990.99	5438.37	2076.51	7569.09	1388.67	3880.11	2241.62	2235.46	4095.56
M339T645			0.162611	339.199	645.47	72744.2	73729.6	140357	44328.1	58995.2	67956.1	101440	43897.1	39869	64782.7	73263.5	71100	53223.7	73995.3	61587	81218	77011.9	52891.6	145820	45361	31661.5	53023.1	32633	72573.2	92107.1	78247.5	75219.9	49415.7	80479.1	71803.3	31373.3	53700.3	56176.2	76036.1	33427.2	55021.2	52235.8	125572	86796.1	86510.5	77856.1	91907.8	261287	64566.8
M389T286			0.162637	389.203	286.125	3736.03	3319.39	1013.52	32481.4	842.965	29976.1	21844.8	2453.51	2892.18	3832.26	1567.83	8917.55	913.434	15062.3	667.45	316.511	21863.3	897.603	17167.7	2277.96	1162.09	696.047	2060	808.055	685.216	886.981	1359.13	813.269	9840.36	792.938	114253	34052.8	38709.2	5984.42	6266.87	1847.55	789.455	9260.89	1295.97	3333.57	922.915	1251.11	1628.85	1193.57
M173T258			0.163096	173.093	257.668	1337.93	2144.83	833.466	43704.3	1228.99	38724.8	26352.4	2713.46	4331.11	4666.09	843.926	7796.71	908.52	12713.9	1617.7	813.373	26735.4	1997.22	21889.3	1893.8	1276.73	1136.74	1449.61	843.475	762.35	707.481	1110.57	850.144	3940.84	975.468	60791.4	16498.9	4684.89	7398.37	7516.09	2392.15	713.763	9290.16	1949.43	3963.39	1000.86	791.886	1305.33	1048.72
M241T42_2			0.163856	241.218	42.413	208683	861811	426155	628154	479841	480509	525884	500834	411488	620892	653398	425718	290196	334744	425030	392058	471845	188847	466728	717810	411636	681766	734043	1.31878e+06	551052	755818	646657	483271	476985	439588	814152	456223	349561	566753	534919	609827	620644	650286	529668	659417	448443	780598	603708	673691
M219T24_1			0.163907	219.01	24.367	24558.8	29945.4	26552.2	27667.7	18102.3	10202	13224.2	7284.73	5118.5	10802.2	6252.39	40736.4	10515.5	32077.3	51899.8	6191.19	29724.7	11642.1	13483.9	9656.26	12780.1	28611	13116.8	6470.33	6508.59	5077.78	48255.1	7343.17	3033.11	47563.1	6356.38	20996.9	22813.4	12479	16954.4	20627.4	34228.1	31307.8	21253.2	11604	23110.3	12378.6	18599.6	46895.3
M417T310			0.16397	416.84	309.774	2352.29	1968.63	3714.18	1641.43	3130.06	1753.82	2573.45	2312.26	2813.68	2757.76	3341.66	3631.01	2129.65	1880.93	1388.26	2440.16	2218.63	1649.14	3204	1794.76	2036.3	2416.24	2200.72	2513.81	2489.89	2300.21	2390.73	1998.85	2195.34	3074.47	1566.36	2714.22	2905.63	2959.91	2100.44	1520.67	2335.79	2050.42	2112.03	1970.08	1931.36	1972.54	1596.55	4768.97
M180T287			0.164043	180.033	287.432	1368.9	3095.34	2532.74	3193.45	2219.31	4105.67	2555.45	1233.81	2110.57	7226.82	2484.97	2856.33	1066.92	4379.78	708.758	951.914	3503.09	2413.37	3268.47	1144.82	1745.39	838.783	2283.27	1758.62	1386.47	1937.14	1353.02	1130.94	2023.89	1338.76	14779.5	2179.53	1936.3	1854.93	2966.46	1635.38	1206.13	4678.84	1137.18	1687.82	1472.87	1579.23	1335.53	1803.74
M437T33			0.164104	437.24	32.8505	16508.7	16673.2	35345.6	23528.5	12496.1	21225.8	23424.2	14278.5	13026.8	16822	18976.2	16135.5	49806.4	14368.9	20287.3	10128.6	16131.7	8766.27	73243.6	47425.6	16188.2	1433.65	22926.7	33589.1	34212	31115.2	20849.7	34633.3	28953.9	26830.1	21057.1	21540.7	19500.2	20921.8	20173.2	23570	26399.9	29308.8	19115.5	31851.8	12783.5	28350.6	24471.5	25855.9
M551T44			0.164293	551.467	43.667	1602.28	3860.26	1300.43	4023.91	13778.4	2713.85	2898.68	10619.1	4971.93	42220.3	775.093	3753.43	668.726	16126.6	1701.86	197.061	9042.79	16830.3	247.015	4960.18	6519.69	1013.06	4904.75	1037.59	11807.5	14693.3	6344.05	5254.66	20960.6	7302.84	2844.8	8315.43	13233.6	12179.7	4053.24	8492	17917.9	4926.42	4819.94	4583.54	17180.7	4296.62	4002.99	1354.42
M258T295			0.164415	258.034	294.852	567.225	1088.38	3157.05	1041.48	2013.71	1037.25	832.773	3066.45	2178.24	1054.89	7942.31	1283.02	608.895	439.425	2028.72	574.679	1088.9	2125.27	739.888	560.874	812.866	728.248	4495.8	2586.87	612.608	2632.15	2676.16	492.197	656.314	2396.56	707.347	1138.09	989.595	557.007	1644.75	699.649	1884.12	750.427	1920.7	803.632	4229.46	828.925	2408.97	2232.55
M245T326			0.164725	245.043	326.094	3448.1	27208.3	24667.6	62878.2	5614.89	197721	12931.2	52621.4	94756.2	10871.4	110768	148456	5146.86	108188	24474.3	4610.51	51585.5	5699.75	23515.1	8276.5	4809.54	26403.8	8008.14	17301.1	2313.75	4892.12	23258.1	6645.6	14300.3	19393	132204	74676	32074.3	35777.2	4199.67	14263.7	2639.38	5881.66	9020.32	39424.2	2931.49	11337.5	13357.1	13799.7
M246T327			0.164727	246.11	327.115	617.825	2933.39	1196.79	43447.8	4566.31	55831.5	25347	3401.27	8201.42	8000.56	1519.34	6541.6	895.012	9618.08	1156.81	779.96	23636.6	3570.16	9556.22	2577.42	3882.34	970.448	3160.29	682.057	1491.94	1691.6	2662.85	1179.05	6982.69	2681.09	18196.8	10606.5	5600.76	6226.34	8086.91	2006.75	695.522	6505.84	2673.79	2794.6	3724.01	1741.07	1998.53	2369.84
M169T22			0.16474	169.028	22.144	12118.1	2349.22	2825.4	3266.78	24570	3164.74	1966.08	20262.2	13537.3	644.422	18880.1	1045.37	22084	2559.84	4473.48	10064.7	1921.27	8976.39	8832.99	2556.45	69389.2	2977.36	19978.7	37352	594.54	3149.15	2691.2	1063.49	513.22	19114.3	2256.61	2419.12	1446.4	2585.42	3566.13	1676.01	5822.6	6648.59	9326.7	5137.82	35712	1493.39	4729.94	2356.79
M694T310_2			0.165385	694.373	309.629	1294.19	2270.31	286.563	6676.06	471.354	7724.23	4532.68	1001.08	989.086	858.014	623.141	2425.95	405.253	6683.59	316.628	15.7623	7049.49	2021.96	3063.87	801.642	945.252	390.634	789.211	354.347	456.672	265.143	342.109	1132.42	7088.51	260.742	11999.8	10139.4	7150.58	2536.27	311.065	2265.82	121.814	1850.96	781.157	3023.86	261.743	1079.01	1336.73	487.112
M823T33			0.165464	823.379	32.864	7530.53	23724.7	23239.1	68279.9	435717	23114.2	22360.4	11651.6	22259.3	26934.1	11743.2	18910	1212.01	134113	18866.5	620.769	151407	374796	956.964	4731.76	120692	7872	6992.59	6132.48	13306.3	40118.3	16848.1	23482.1	99513.7	5900.3	67241.6	43755.9	50625.9	8808.91	143329	15154.5	84605.2	217035	70225.7	18674.7	129234	23920.3	26232.6	35827.9
M237T310			0.165469	236.861	309.558	21002	21450.2	482849	61533	174047	52336.2	117889	41879.9	99012.6	72479.8	240781	279076	57729	41334.2	6669.06	46092.4	50831	23219.8	92324.6	15809.5	39140.8	16799.3	40669.7	27332.3	30926.6	57055	76381.9	10592.2	24626.6	146387	36718.9	84779.2	65813.3	128653	63899.5	15584	33908.6	41112.2	40716.5	29721.8	18292.7	35896.4	17386.1	552603
M412T36_2			0.165638	412.068	36.211	2574.82	14900.5	10581.2	15675.9	18224.2	20440.5	11609	6610.23	12783.7	4239.18	6568.43	7741.13	830.854	11427.8	15374.3	36718.8	25718.3	15135.8	3465.39	45806.5	11970.2	33660.4	11775.5	8106.06	8638.51	8850.46	7478.77	7888.88	4922.06	7191.95	13845.2	23759.7	28247.9	31330.4	17637.5	41605.1	20191.6	15254.4	15201.1	11345.9	14455.9	5825.92	17879.3	9391.1
M79T14			0.165713	78.9667	14.3425	6489.2	9921.83	8325.61	6238.58	7512.84	10198.1	4151	2751.8	8397.76	1513.81	1944.39	8560.55	8432.46	2294.55	8501.35	7078.49	2136.04	6779.27	8155.8	6456.88	13021.8	10125.7	10666.5	7888.42	14959.1	6977.7	8945.68	13144.3	2740.6	8817.46	5411.93	8129.22	6563.47	1387.32	1746.84	9136.16	7996.36	3578.3	1122.58	8181.96	725.76	9934.92	9523.71	14036.2
M482T177			0.166182	481.989	177.181	1189.01	5128.5	3803.37	1014.56	3811.57	1050.54	1820.76	1686.72	3375.13	2061.86	3065.89	2050.09	6107.52	1573.45	5603.35	566.325	2393.58	3234.41	4844.47	1304.68	2555.41	4612.72	2015.25	5866.91	6414.39	818.988	2747.54	4855.3	3619.17	2878.89	4556.16	5354.45	4019.57	2091.36	1577.67	2515.69	6135.83	1861.63	5899.92	1426.15	3336.66	632.056	1349.21	3034.94
M229T17			0.166424	228.931	17.0665	3984.16	3597.15	5083.91	3253.13	2194.07	4750.8	4951.13	6280.52	4093.58	959.251	6573.99	3288.55	5354.05	5381.84	9274.84	4716.79	8853.17	5629.26	3056.94	3782.64	5661.09	3623.68	5818.11	5119.03	4911.13	7396.97	2094.46	3626.96	12203.6	4826.05	7878.17	7412.42	3071.95	6084.03	4343.06	8337.01	2564.2	8219.34	8237.72	5249.38	11829.5	6170.35	5764.81	5978.2
M841T47			0.166733	840.578	46.7555	49086.3	237041	32379.9	98918.1	251820	113519	103832	82958.3	136054	83066.9	48409.7	107168	21994.9	136678	64806.8	6091.3	144109	245144	192117	11279.2	77624.9	60596.9	65406.4	4018.1	99650.2	22802.2	194110	32879.8	71994.9	205046	86080.9	198692	182790	114515	63067.9	136325	17564.7	243526	180804	187666	123760	177255	152907	9313.34
M201T259			0.166739	201.026	259.151	153397	237900	376455	300477	290961	297592	471107	299884	248148	355448	333221	359947	460023	354722	236952	398184	331226	832533	319748	339730	422342	228463	363169	225827	379662	439098	330436	416223	346102	539232	290846	337033	340529	387327	380414	371040	344561	352815	938897	613568	243885	364690	300727	365609
M215T45			0.166819	215.165	44.964	4194.33	5171.58	8550.4	7244.88	7362.71	3933.27	11025.6	9758.05	22564.7	7129.27	6039.72	8214.51	3912.38	4177.98	4103.77	5939.35	6857.69	7290.84	3999.83	7091.8	7265.46	3958.53	9693.88	8786.87	9541.77	13486.6	5168.02	5084.14	9454.79	3061.22	8184.64	7751.49	4661.41	4774.47	6454.28	11683.8	7055.7	6333.15	7859.1	5608.85	5513.95	7015.29	7559.35	10681.1
M1052T44			0.166878	1051.51	44.435	1244.32	31395.5	1497.39	9511.47	3739.04	16488.9	10417.6	2938.25	11166.7	5115.91	2031.66	5716.37	333.479	22615.5	12399.8	277.099	10836.5	4929.88	7281.11	8194.58	3358.32	11234.2	4001.81	596.296	2934.99	630.74	10663	7942.35	6070.45	6874.4	6387.21	13014.7	9342.57	14579.2	2819.19	8648.15	837.682	14384.2	3829.12	12485.3	11440.9	8830.91	12291.9	21.1046
M549T152			0.16701	549.036	152.242	717.51	3290.91	7032.46	6017.97	3306.99	6315.83	9110.93	1806.16	8107.85	10564.7	2100.79	5133.41	586.346	16808.9	3423.35	13439.4	7169	1780.65	2924.48	12335.7	4365.46	3126.98	5960.66	2171.5	5650.27	28933	14668.3	4604.53	4507.75	3802.15	6432.36	4466.68	2560.65	11672.9	17081.4	7728.02	4601.69	15621.3	10584.5	19821	3927.75	10512.8	15378.6	6739.38
M119T405			0.16759	118.942	404.855	8532.83	15012.6	7752.01	5529.33	4809.28	4925.88	7919.09	5379.58	6840.42	10433.3	10585.5	8350.83	3821.43	8292.55	13887.6	4468.6	7494.8	6267.19	6842.57	5277.09	5850.72	11441.6	4193.66	6220.12	9310	5559.47	5551.99	10274.1	17565.4	6518.94	8667.8	16796.8	15403.1	6453.75	8200.13	6288.08	9458.64	4920	7194.27	5239.57	5408.16	6783.65	5278.33	8782.77
M302T58			0.167926	301.888	57.809	29138.8	28913.9	76574.1	12610.7	64229.9	12146.1	12179.3	53964.9	56858.6	52691	55368.9	53506.3	75074	14868.3	28975.8	21280.7	19276.8	47996.8	70274.6	19013.5	49593.3	36282.3	42688.7	66117.4	35222.7	49279.2	55524.2	30103.3	29582.6	64918.2	53840.7	37619.8	27505	26018.6	57732.3	24080.2	48839	35397.1	59623.5	36419.9	54502.1	33121.3	32668.9	53934.2
M762T338			0.168729	761.978	338.024	5111.6	6802.72	1794.26	942.713	2081.5	1062.54	1349.54	1619.02	2357.97	1855.15	2675.1	1769.36	5808.46	963.491	6562.34	121.234	2242.25	3487.03	6037.83	508.332	406	4433.25	740.594	3191.99	5308.03	431.33	819.139	4143.48	5250.97	926.64	5659.4	5868.99	5484.18	672.841	995.632	730.208	3647.21	716.111	3695.35	300.16	1717.69	530.269	670.299	1673.3
M865T126			0.168731	864.577	125.639	15864.5	123269	7396.57	35551.6	76761.2	88924.8	49757.2	45090	124523	38500.8	13797.8	32964.5	4996.62	84030	33029.6	690.549	81913.2	85951.4	111138	14422.2	37399.5	29994.1	27954.6	848.976	19217.9	4274.12	82932	10905	28873.7	91208.5	45966.4	107410	76285.2	77078.9	4976.86	110035	4259.13	128830	77581.8	84457	68486.5	120370	84843.2	1140.43
M691T44			0.169194	691.458	43.571	27687.2	117100	14792.8	52765.8	28620.8	539283	32466.4	32367.2	82156.3	16946	41326.4	14306.9	20914.8	191299	242148	476.819	85489.3	19347.5	242762	22549.2	27031.5	189293	32161.4	10990.3	6360.68	1850.45	133465	74123	93894.7	99051.4	119189	107151	42300.5	204533	14465.4	131768	6119.78	127766	67348.8	93779.3	226781	71475.4	99539.9	634.16
M293T24			0.169551	293.204	23.763	552210	586664	259278	314147	464521	978555	418565	685189	599210	863171	537673	312672	517921	669296	388891	1.19294e+06	934426	357742	299848	391983	168786	392862	459543	885687	1.02859e+06	364596	516211	861095	389437	204757	1.31053e+06	426399	533349	739108	418339	796227	654234	516875	1.0758e+06	1.88252e+06	399669	714504	771555	258108
M375T309			0.16966	374.772	309.427	652.233	817.059	16353.3	1815.26	4590.23	1421.89	3311.46	1226	2697.72	2004.09	7146.15	8204.55	1692.6	1104.31	568.511	1307.95	1144.24	723.082	2421.92	644.906	1132.88	703.141	1208.58	686.744	936.831	1591.68	2148.15	648.023	787.2	4517.73	934.815	2277.71	1779.16	3914.59	1754.09	593.972	1053.07	1359	1231.44	864.29	694.691	1017.83	755.416	18329.4
[truncated: 2,789 more rows]
[truncated: 29 more columns]

## Sheet: birth (Day 1) ES+
Supplementary Table 2 One way ANOVA analysis result of metabolomics data
[truncated: 2,142 more rows]
[truncated: 29 more columns]

## Sheet: 7 days after birth ES-
Supplementary Table 2 One way ANOVA analysis result of metabolomics data
[truncated: 3,826 more rows]
[truncated: 29 more columns]

## Sheet: 7 days after birth ES+
Supplementary Table 2 One way ANOVA analysis result of metabolomics data
[truncated: 2,142 more rows]
[truncated: 29 more columns]
